# Supplementary material for: (E)-3-Chloro-N′-(2-fluoro­benzyl­idene)thio­phene-2-carbohydrazide
Source: Acta Crystallogr Sect E Struct Rep Online. 2014 Jun 4;70(Pt 7):o751. doi: 10.1107/S1600536814011568 (PMC4120552; doi:10.1107/S1600536814011568)
Supplement: Supplementary file 1 [file e-70-0o751-sup1.cif]

##############################################################################
#                                                                            #
# This CIF contains the data in a paper accepted for publication in          #
# Acta Crystallographica Section E. It conforms to the requirements of       #
# Notes for Authors for Acta Crystallographica Section E, and has been       #
# peer reviewed under the auspices of the IUCr Commission on Journals.       #
#                                                                            #
# Full details of the Crystallographic Information File format               #
# are given in the paper "The Crystallographic Information File (CIF):       #
# a New Standard Archive File for Crystallography" by S. R. Hall, F. H.      #
# Allen and I. D. Brown [Acta Cryst. (1991), A47, 655-685].                  #
#                                                                            #
# The current version of the core CIF dictionary is obtainable from          #
# ftp://ftp.iucr.org/pub/cif_core.dic.                                       #
#                                                                            #
# Software is freely available for graphical display of the structure(s)     #
# in this CIF. For information consult the CIF software page                 #
# http://www.iucr.org/resources/cif/software.                                #
#                                                                            #
# This file may be used for bona fide research purposes within the           #
# scientific community so long as proper attribution is given to the journal # 
# article from which it was obtained.                                        #
#                                                                            #
##############################################################################
data_global
_audit_creation_method     'form.cif (version 2.0)'
_journal_data_validation_number     ?
_journal_date_recd_electronic     2014-04-23
_journal_date_accepted     2014-05-19
_journal_name_full     'Acta Crystallographica, Section E'
_journal_year     2014
_journal_volume     70
_journal_issue      7
_journal_page_first     o751
_journal_page_last     o751
_journal_paper_category     QO
_journal_paper_doi     10.1107/S1600536814011568
_journal_coeditor_code     CV5453
_publ_contact_author_name     'Zaki, H.'
_publ_contact_author_address
;
      Atta-ur-Rahman Institute for Natural Product Discovery,
      Universiti Teknologi MARA (UiTM), Puncak Alam Campus,
      42300 Bandar Puncak Alam,
      Selangor D. E. Malaysia
;
_publ_contact_author_email     'miiza73@yahoo.com'
_publ_contact_author_fax     '+63-55 444653'
_publ_contact_author_phone     '+60-10 2310825'
_publ_section_title
;
(<i>E</i>)-3-Chloro-<i>N</i>'-(2-fluorobenzylidene)thiophene-2-carbohydrazide
;
loop_
    _publ_author_name
    _publ_author_footnote
    _publ_author_address
    'Sadia Sultan' ?
;     Faculty of Pharmacy,
      University Teknologi Mara (UiTM),
      Puncak Alam Campus,
      42300 Bandar Puncak Alam,
      Selangor D. E. Malaysia
      Atta-ur-Rahman Institute for Natural Product Discovery,
      Universiti Teknologi MARA (UiTM), Puncak Alam Campus,
      42300 Bandar Puncak Alam,
      Selangor D. E. Malaysia
;
    'Muhammad Taha' ?
;    Faculty of Applied Sciences,
     Universiti Teknologi MARA (UiTM),
     40450 Shah Alam,
     Selangor D.E. Malaysia
     Atta-ur-Rahman Institute for Natural Product Discovery,
     Universiti Teknologi MARA (UiTM), Puncak Alam Campus,
     42300 Bandar Puncak Alam,
     Selangor D. E. Malaysia
;
    'Syed Adnan Ali Shah' ?
;    Faculty of Pharmacy,
     University Teknologi Mara (UiTM),
     Puncak Alam Campus,
     42300 Bandar Puncak Alam,
     Selangor D. E. Malaysia
     Atta-ur-Rahman Institute for Natural Product Discovery,
     Universiti Teknologi MARA (UiTM), Puncak Alam Campus,
     42300 Bandar Puncak Alam,
     Selangor D. E. Malaysia
;
    'Bohari M. Yamin' ?
;     School of Chemical Sciences and Food Technology,
      Universiti Kebangsaan Malaysia,
      43600 Bangi,
      Selangor D.E. Malaysia
      Atta-ur-Rahman Institute for Natural Product Discovery,
      Universiti Teknologi MARA (UiTM), Puncak Alam Campus,
      42300 Bandar Puncak Alam,
      Selangor D. E. Malaysia
;
    'Hamizah Mohd Zaki' ?
;    Faculty of Applied Sciences,
     Universiti Teknologi MARA (UiTM),
     40450 Shah Alam,
     Selangor D.E. Malaysia
     Atta-ur-Rahman Institute for Natural Product Discovery,
     Universiti Teknologi MARA (UiTM), Puncak Alam Campus,
     42300 Bandar Puncak Alam,
     Selangor D. E. Malaysia
;
data_I
_audit_creation_method     SHELXL-97
_database_code_depnum_ccdc_archive     'CCDC 1003818'
_chemical_name_systematic
;
(<i>E</i>)-3-Chloro-<i>N</i>'-(2-fluorobenzylidene)thiophene-2-carbohydrazide
;
_chemical_name_common     ?
_chemical_formula_moiety     'C12 H8 Cl F N2 O S'
_chemical_formula_sum     'C12 H8 Cl F N2 O S'
_chemical_formula_iupac     'C12 H8 Cl F N2 O S'
_chemical_formula_weight     282.71
_chemical_melting_point     ?
_symmetry_cell_setting     orthorhombic
_symmetry_space_group_name_H-M     'P 21 21 21'
_symmetry_space_group_name_Hall     'P 2ac 2ab'
loop_
    _symmetry_equiv_pos_as_xyz
    'x, y, z'
    '-x+1/2, -y, z+1/2'
    '-x, y+1/2, -z+1/2'
    'x+1/2, -y+1/2, -z'
_cell_length_a     5.6833(3)
_cell_length_b     13.0817(6)
_cell_length_c     16.4001(8)
_cell_angle_alpha     90.00
_cell_angle_beta     90.00
_cell_angle_gamma     90.00
_cell_volume     1219.30(10)
_cell_formula_units_Z     4
_cell_measurement_reflns_used     9699
_cell_measurement_theta_min     3.1
_cell_measurement_theta_max     25.5
_cell_measurement_temperature     302(2)
_exptl_crystal_description     slab
_exptl_crystal_colour     colourless
_exptl_crystal_size_max     0.55
_exptl_crystal_size_mid     0.46
_exptl_crystal_size_min     0.03
_exptl_crystal_density_diffrn     1.540
_exptl_crystal_density_meas     ?
_exptl_crystal_density_method     'not measured'
_exptl_crystal_F_000     576
_exptl_absorpt_coefficient_mu     0.484
_exptl_absorpt_correction_type     multi-scan
_exptl_absorpt_process_details     '(SADABS; Bruker, 2000)'
_exptl_absorpt_correction_T_min     0.776
_exptl_absorpt_correction_T_max     0.985
_exptl_special_details     ?
_diffrn_ambient_temperature     302(2)
_diffrn_radiation_type     MoK\a
_diffrn_radiation_wavelength     0.71073
_diffrn_radiation_source     'fine-focus sealed tube'
_diffrn_radiation_monochromator     graphite
_diffrn_measurement_device_type
;
Bruker SMART APEX CCD area-detector
;
_diffrn_measurement_method     '\w scan'
_diffrn_detector_area_resol_mean     83.66
_diffrn_reflns_number     47474
_diffrn_reflns_av_R_equivalents     0.0275
_diffrn_reflns_av_sigmaI/netI     0.0083
_diffrn_reflns_theta_min     3.1
_diffrn_reflns_theta_max     25.5
_diffrn_reflns_theta_full     25.5
_diffrn_measured_fraction_theta_max     0.99
_diffrn_measured_fraction_theta_full     0.99
_diffrn_reflns_limit_h_min     -6
_diffrn_reflns_limit_h_max     6
_diffrn_reflns_limit_k_min     -15
_diffrn_reflns_limit_k_max     15
_diffrn_reflns_limit_l_min     -19
_diffrn_reflns_limit_l_max     19
_diffrn_standards_number     0
_diffrn_standards_interval_count     0
_diffrn_standards_interval_time     0
_diffrn_standards_decay_%     0
_refine_special_details
;
Refinement of <i>F</i>^2^ against ALL reflections. The weighted <i>R</i>-factor
<i>wR</i> and goodness of fit <i>S</i> are based on <i>F</i>^2^, conventional
<i>R</i>-factors <i>R</i> are based on <i>F</i>, with <i>F</i> set to zero for
negative <i>F</i>^2^. The threshold expression of <i>F</i>^2^ >
\s(<i>F</i>^2^) is used only for calculating <i>R</i>-factors(gt) <i>etc</i>.
and is not relevant to the choice of reflections for refinement.
<i>R</i>-factors based on <i>F</i>^2^ are statistically about twice as large
as those based on <i>F</i>, and <i>R</i>- factors based on ALL data will be
even larger.
;
_reflns_number_total     2255
_reflns_number_gt     2210
_reflns_threshold_expression     I>2sigma(I)
_refine_ls_structure_factor_coef     Fsqd
_refine_ls_matrix_type     full
_refine_ls_R_factor_all     0.0231
_refine_ls_R_factor_gt     0.0225
_refine_ls_wR_factor_gt     0.0641
_refine_ls_wR_factor_ref     0.0647
_refine_ls_goodness_of_fit_ref     1.09
_refine_ls_restrained_S_all     1.09
_refine_ls_number_reflns     2255
_refine_ls_number_parameters     168
_refine_ls_number_restraints     0
_refine_ls_hydrogen_treatment     mixed
_refine_ls_weighting_scheme     calc
_refine_ls_weighting_details
         'calc w=1/[\s^2^(Fo^2^)+(0.0388P)^2^+0.1642P] where P=(Fo^2^+2Fc^2^)/3'
_atom_sites_solution_hydrogens     geom
_atom_sites_solution_primary     direct
_atom_sites_solution_secondary     difmap
_refine_ls_shift/su_max     ?
_refine_ls_shift/su_max_lt     0.001
_refine_ls_shift/su_mean     0.000
_refine_diff_density_max     0.15
_refine_diff_density_min     -0.12
_refine_ls_extinction_method     'SHELXTL (Sheldrick, 2008)'
_refine_ls_extinction_coef     0.021(2)
_refine_ls_extinction_expression
                                  'Fc^*^=kFc[1+0.001xFc^2^\l^3^/sin(2\q)]^-1/4^'
_refine_ls_abs_structure_details     'Flack (1983), 916 Friedel pairs'
_refine_ls_abs_structure_Flack     0.02(5)
loop_
    _atom_type_symbol
    _atom_type_description
    _atom_type_scat_dispersion_real
    _atom_type_scat_dispersion_imag
    _atom_type_scat_source
    'C' 'C' 0.0033 0.0016
                         'International Tables Vol C Tables 4.2.6.8 and 6.1.1.4'
    'H' 'H' 0.0000 0.0000
                         'International Tables Vol C Tables 4.2.6.8 and 6.1.1.4'
    'N' 'N' 0.0061 0.0033
                         'International Tables Vol C Tables 4.2.6.8 and 6.1.1.4'
    'O' 'O' 0.0106 0.0060
                         'International Tables Vol C Tables 4.2.6.8 and 6.1.1.4'
    'F' 'F' 0.0171 0.0103
                         'International Tables Vol C Tables 4.2.6.8 and 6.1.1.4'
    'S' 'S' 0.1246 0.1234
                         'International Tables Vol C Tables 4.2.6.8 and 6.1.1.4'
    'Cl' 'Cl' 0.1484 0.1585
                         'International Tables Vol C Tables 4.2.6.8 and 6.1.1.4'
_computing_data_collection     'SMART (Bruker, 2000)'
_computing_cell_refinement     'SAINT (Bruker, 2000)'
_computing_data_reduction     'SAINT (Bruker, 2000)'
_computing_structure_solution     'SHELXTL (Sheldrick, 2008)'
_computing_structure_refinement     'SHELXTL (Sheldrick, 2008)'
_computing_molecular_graphics     'SHELXTL (Sheldrick, 2008)'
_computing_publication_material
;
SHELXTL (Sheldrick, 2008)  and PLATON (Spek, 2009)
;
loop_
    _atom_site_type_symbol
    _atom_site_label
    _atom_site_fract_x
    _atom_site_fract_y
    _atom_site_fract_z
    _atom_site_U_iso_or_equiv
    _atom_site_adp_type
    _atom_site_calc_flag
    _atom_site_refinement_flags
    _atom_site_occupancy
    _atom_site_symmetry_multiplicity
    _atom_site_disorder_assembly
    _atom_site_disorder_group
    S S1 0.17368(8) 0.52165(3) 0.22226(3) 0.05051(13) Uani d . 1 1 . .
    Cl Cl1 -0.35177(8) 0.75148(4) 0.21939(3) 0.06171(15) Uani d . 1 1 . .
    F F1 0.9968(2) 0.52634(9) -0.05506(7) 0.0641(3) Uani d . 1 1 . .
    O O1 -0.0135(3) 0.75985(10) 0.08685(8) 0.0592(3) Uani d . 1 1 . .
    N N1 0.2895(2) 0.65589(9) 0.06578(7) 0.0424(3) Uani d . 1 1 . .
    H H1A 0.3269 0.6912 0.0235 0.051 Uiso calc R 1 1 . .
    N N2 0.4234(2) 0.57273(10) 0.08483(8) 0.0402(3) Uani d . 1 1 . .
    C C1 0.7057(3) 0.39194(12) 0.10909(10) 0.0498(4) Uani d . 1 1 . .
    H H1B 0.5728 0.3967 0.1420 0.060 Uiso calc R 1 1 . .
    C C2 0.8577(4) 0.31121(13) 0.11894(13) 0.0602(5) Uani d . 1 1 . .
    H H2B 0.8273 0.2620 0.1584 0.072 Uiso calc R 1 1 . .
    C C3 1.0558(4) 0.30280(15) 0.07046(15) 0.0652(5) Uani d . 1 1 . .
    H H3A 1.1577 0.2479 0.0776 0.078 Uiso calc R 1 1 . .
    C C4 1.1029(3) 0.37504(14) 0.01183(13) 0.0618(5) Uani d . 1 1 . .
    H H4A 1.2357 0.3698 -0.0210 0.074 Uiso calc R 1 1 . .
    C C5 0.9492(3) 0.45490(13) 0.00305(10) 0.0484(4) Uani d . 1 1 . .
    C C6 0.7486(3) 0.46727(12) 0.04998(9) 0.0428(3) Uani d . 1 1 . .
    C C7 0.5958(3) 0.55497(12) 0.03748(9) 0.0430(4) Uani d . 1 1 . .
    H H7A 0.6247 0.5989 -0.0059 0.052 Uiso calc R 1 1 . .
    C C8 0.1010(3) 0.68555(11) 0.11008(9) 0.0396(3) Uani d . 1 1 . .
    C C9 0.0325(3) 0.62923(11) 0.18418(9) 0.0392(3) Uani d . 1 1 . .
    C C10 -0.1608(3) 0.65037(12) 0.23145(10) 0.0459(3) Uani d . 1 1 . .
    C C11 -0.1957(4) 0.58121(15) 0.29608(10) 0.0599(5) Uani d . 1 1 . .
    H H11A -0.3197 0.5852 0.3330 0.072 Uiso calc R 1 1 . .
    C C12 -0.0282(4) 0.50870(17) 0.29804(12) 0.0654(5) Uani d . 1 1 . .
    H H12A -0.005(5) 0.4586(17) 0.3352(16) 0.086(7) Uiso d . 1 1 . .
loop_
    _atom_site_aniso_label
    _atom_site_aniso_U_11
    _atom_site_aniso_U_22
    _atom_site_aniso_U_33
    _atom_site_aniso_U_12
    _atom_site_aniso_U_13
    _atom_site_aniso_U_23
    S1 0.0573(2) 0.0498(2) 0.0445(2) 0.00003(18) -0.00151(19) 0.01644(17)
    Cl1 0.0550(2) 0.0632(3) 0.0670(3) 0.0061(2) 0.0052(2) -0.0115(2)
    F1 0.0649(6) 0.0732(7) 0.0542(6) -0.0086(6) 0.0104(5) -0.0038(5)
    O1 0.0655(8) 0.0571(7) 0.0551(7) 0.0185(6) 0.0050(6) 0.0202(6)
    N1 0.0472(7) 0.0429(6) 0.0370(6) 0.0018(6) 0.0005(6) 0.0104(5)
    N2 0.0439(7) 0.0378(6) 0.0389(6) -0.0010(5) -0.0040(5) 0.0050(5)
    C1 0.0503(9) 0.0459(8) 0.0533(9) 0.0002(7) -0.0053(8) 0.0012(7)
    C2 0.0631(11) 0.0470(9) 0.0706(11) 0.0036(8) -0.0161(10) 0.0002(8)
    C3 0.0560(11) 0.0507(10) 0.0889(15) 0.0117(8) -0.0153(11) -0.0148(10)
    C4 0.0455(10) 0.0655(11) 0.0746(12) 0.0037(8) -0.0020(9) -0.0256(10)
    C5 0.0493(9) 0.0503(9) 0.0457(8) -0.0072(7) -0.0041(7) -0.0125(7)
    C6 0.0420(8) 0.0443(8) 0.0421(7) -0.0034(6) -0.0059(6) -0.0059(6)
    C7 0.0474(8) 0.0436(8) 0.0380(7) -0.0045(6) -0.0026(6) 0.0026(6)
    C8 0.0437(8) 0.0395(7) 0.0355(7) -0.0019(6) -0.0057(6) 0.0051(6)
    C9 0.0430(8) 0.0401(7) 0.0345(7) -0.0050(6) -0.0064(6) 0.0026(6)
    C10 0.0476(8) 0.0497(8) 0.0406(8) -0.0089(7) -0.0018(7) -0.0049(6)
    C11 0.0673(11) 0.0673(11) 0.0452(9) -0.0139(10) 0.0113(8) 0.0027(8)
    C12 0.0806(14) 0.0708(12) 0.0447(9) -0.0108(11) 0.0056(9) 0.0191(9)
_geom_special_details
;
All e.s.d.'s (except the e.s.d. in the dihedral angle between two l.s. planes)
are estimated using the full covariance matrix. The cell e.s.d.'s are taken
into account individually in the estimation of e.s.d.'s in distances, angles
and torsion angles; correlations between e.s.d.'s in cell parameters are only
used when they are defined by crystal symmetry. An approximate (isotropic)
treatment of cell e.s.d.'s is used for estimating e.s.d.'s involving l.s.
planes.
;
loop_
    _geom_bond_atom_site_label_1
    _geom_bond_atom_site_label_2
    _geom_bond_site_symmetry_2
    _geom_bond_distance
    _geom_bond_publ_flag
    S1 C12 . 1.700(2) ?
    S1 C9 . 1.7362(15) ?
    Cl1 C10 . 1.7224(18) ?
    F1 C5 . 1.362(2) ?
    O1 C8 . 1.2304(19) ?
    N1 C8 . 1.351(2) ?
    N1 N2 . 1.3639(17) ?
    N1 H1A . 0.8600 ?
    N2 C7 . 1.272(2) ?
    C1 C2 . 1.374(2) ?
    C1 C6 . 1.404(2) ?
    C1 H1B . 0.9300 ?
    C2 C3 . 1.382(3) ?
    C2 H2B . 0.9300 ?
    C3 C4 . 1.375(3) ?
    C3 H3A . 0.9300 ?
    C4 C5 . 1.369(3) ?
    C4 H4A . 0.9300 ?
    C5 C6 . 1.385(2) ?
    C6 C7 . 1.453(2) ?
    C7 H7A . 0.9300 ?
    C8 C9 . 1.474(2) ?
    C9 C10 . 1.373(2) ?
    C10 C11 . 1.408(2) ?
    C11 C12 . 1.344(3) ?
    C11 H11A . 0.9300 ?
    C12 H12A . 0.90(2) ?
loop_
    _geom_angle_atom_site_label_1
    _geom_angle_atom_site_label_2
    _geom_angle_atom_site_label_3
    _geom_angle_site_symmetry_1
    _geom_angle_site_symmetry_3
    _geom_angle
    _geom_angle_publ_flag
    C12 S1 C9 . . 91.82(10) ?
    C8 N1 N2 . . 123.24(12) ?
    C8 N1 H1A . . 118.4 ?
    N2 N1 H1A . . 118.4 ?
    C7 N2 N1 . . 115.83(13) ?
    C2 C1 C6 . . 120.76(17) ?
    C2 C1 H1B . . 119.6 ?
    C6 C1 H1B . . 119.6 ?
    C1 C2 C3 . . 120.37(18) ?
    C1 C2 H2B . . 119.8 ?
    C3 C2 H2B . . 119.8 ?
    C4 C3 C2 . . 120.41(18) ?
    C4 C3 H3A . . 119.8 ?
    C2 C3 H3A . . 119.8 ?
    C5 C4 C3 . . 118.29(18) ?
    C5 C4 H4A . . 120.9 ?
    C3 C4 H4A . . 120.9 ?
    F1 C5 C4 . . 118.06(17) ?
    F1 C5 C6 . . 118.18(16) ?
    C4 C5 C6 . . 123.76(18) ?
    C5 C6 C1 . . 116.41(16) ?
    C5 C6 C7 . . 120.37(15) ?
    C1 C6 C7 . . 123.21(15) ?
    N2 C7 C6 . . 121.23(14) ?
    N2 C7 H7A . . 119.4 ?
    C6 C7 H7A . . 119.4 ?
    O1 C8 N1 . . 118.68(14) ?
    O1 C8 C9 . . 120.69(14) ?
    N1 C8 C9 . . 120.63(13) ?
    C10 C9 C8 . . 125.21(14) ?
    C10 C9 S1 . . 109.27(11) ?
    C8 C9 S1 . . 125.43(12) ?
    C9 C10 C11 . . 114.11(16) ?
    C9 C10 Cl1 . . 126.46(13) ?
    C11 C10 Cl1 . . 119.42(14) ?
    C12 C11 C10 . . 111.83(17) ?
    C12 C11 H11A . . 124.1 ?
    C10 C11 H11A . . 124.1 ?
    C11 C12 S1 . . 112.96(14) ?
    C11 C12 H12A . . 129.0(18) ?
    S1 C12 H12A . . 117.9(18) ?
loop_
    _geom_torsion_atom_site_label_1
    _geom_torsion_atom_site_label_2
    _geom_torsion_atom_site_label_3
    _geom_torsion_atom_site_label_4
    _geom_torsion_site_symmetry_1
    _geom_torsion_site_symmetry_2
    _geom_torsion_site_symmetry_3
    _geom_torsion_site_symmetry_4
    _geom_torsion
    _geom_torsion_publ_flag
    C8 N1 N2 C7 . . . . -179.62(14) ?
    C6 C1 C2 C3 . . . . -0.2(3) ?
    C1 C2 C3 C4 . . . . 0.0(3) ?
    C2 C3 C4 C5 . . . . 0.1(3) ?
    C3 C4 C5 F1 . . . . 179.92(17) ?
    C3 C4 C5 C6 . . . . 0.1(3) ?
    F1 C5 C6 C1 . . . . 179.91(14) ?
    C4 C5 C6 C1 . . . . -0.2(2) ?
    F1 C5 C6 C7 . . . . -0.6(2) ?
    C4 C5 C6 C7 . . . . 179.24(15) ?
    C2 C1 C6 C5 . . . . 0.3(2) ?
    C2 C1 C6 C7 . . . . -179.19(15) ?
    N1 N2 C7 C6 . . . . -178.51(13) ?
    C5 C6 C7 N2 . . . . -173.37(14) ?
    C1 C6 C7 N2 . . . . 6.1(2) ?
    N2 N1 C8 O1 . . . . -177.85(14) ?
    N2 N1 C8 C9 . . . . 1.4(2) ?
    O1 C8 C9 C10 . . . . 2.1(2) ?
    N1 C8 C9 C10 . . . . -177.17(14) ?
    O1 C8 C9 S1 . . . . 178.35(13) ?
    N1 C8 C9 S1 . . . . -0.9(2) ?
    C12 S1 C9 C10 . . . . 0.39(13) ?
    C12 S1 C9 C8 . . . . -176.37(14) ?
    C8 C9 C10 C11 . . . . 176.15(14) ?
    S1 C9 C10 C11 . . . . -0.62(18) ?
    C8 C9 C10 Cl1 . . . . -5.0(2) ?
    S1 C9 C10 Cl1 . . . . 178.22(10) ?
    C9 C10 C11 C12 . . . . 0.6(2) ?
    Cl1 C10 C11 C12 . . . . -178.35(14) ?
    C10 C11 C12 S1 . . . . -0.3(2) ?
    C9 S1 C12 C11 . . . . -0.07(17) ?
loop_
    _geom_hbond_atom_site_label_D
    _geom_hbond_atom_site_label_H
    _geom_hbond_atom_site_label_A
    _geom_hbond_site_symmetry_A
    _geom_hbond_distance_DH
    _geom_hbond_distance_HA
    _geom_hbond_distance_DA
    _geom_hbond_angle_DHA
    N1 H1A O1 4_565 0.86 2.12 2.9552(18) 163
    C7 H7A O1 4_565 0.93 2.41 3.2268(19) 147
_iucr_refine_instructions_details
;
TITL d in P2(1)2(1)2(1)
CELL 0.71073   5.68330  13.08170  16.40010  90.0000  90.0000  90.0000
ZERR    4.00   0.00030   0.00060   0.00080   0.0000   0.0000   0.0000
LATT -1
SYMM 0.5-X, -Y, 0.5+Z
SYMM -X, 0.5+Y, 0.5-Z
SYMM 0.5+X, 0.5-Y, -Z
SFAC C H N O F S CL
UNIT 48 32 8 4 4 4 4
TEMP 28.85
L.S. 20
BOND $H
FMAP 2 1 60
PLAN 10
CONF
ACTA
EQIV $1 1/2+X, 3/2-Y, -Z
HTAB N1 O1_$1
EQIV $2 1/2+X, 3/2-Y, -Z
HTAB C7 O1_$2
SIZE 0.55 0.46 0.03
OMIT -3 51
WGHT    0.038800    0.164200
EXTI    0.021184
FVAR       0.23845
S1    6    0.173675    0.521649    0.222258    11.00000    0.05729    0.04978 =
         0.04447    0.01644   -0.00151    0.00003
CL1   7   -0.351772    0.751480    0.219394    11.00000    0.05498    0.06316 =
         0.06698   -0.01150    0.00521    0.00607
F1    5    0.996791    0.526336   -0.055063    11.00000    0.06489    0.07322 =
         0.05415   -0.00383    0.01040   -0.00862
O1    4   -0.013518    0.759852    0.086847    11.00000    0.06548    0.05712 =
         0.05506    0.02016    0.00498    0.01854
N1    3    0.289519    0.655888    0.065778    11.00000    0.04721    0.04294 =
         0.03705    0.01042    0.00052    0.00179
AFIX  43
H1A   2    0.326902    0.691191    0.023481    11.00000   -1.20000
AFIX   0
N2    3    0.423401    0.572726    0.084830    11.00000    0.04390    0.03782 =
         0.03886    0.00501   -0.00401   -0.00097
C1    1    0.705694    0.391935    0.109089    11.00000    0.05034    0.04587 =
         0.05328    0.00120   -0.00535    0.00020
AFIX  43
H1B   2    0.572812    0.396717    0.141961    11.00000   -1.20000
AFIX   0
C2    1    0.857745    0.311210    0.118943    11.00000    0.06308    0.04700 =
         0.07058    0.00016   -0.01609    0.00360
AFIX  43
H2B   2    0.827267    0.261958    0.158449    11.00000   -1.20000
AFIX   0
C3    1    1.055754    0.302801    0.070462    11.00000    0.05605    0.05074 =
         0.08893   -0.01484   -0.01533    0.01174
AFIX  43
H3A   2    1.157742    0.247923    0.077557    11.00000   -1.20000
AFIX   0
C4    1    1.102860    0.375041    0.011832    11.00000    0.04547    0.06548 =
         0.07457   -0.02563   -0.00202    0.00368
AFIX  43
H4A   2    1.235685    0.369815   -0.021025    11.00000   -1.20000
AFIX   0
C5    1    0.949174    0.454903    0.003050    11.00000    0.04927    0.05032 =
         0.04574   -0.01254   -0.00409   -0.00719
C6    1    0.748611    0.467269    0.049977    11.00000    0.04203    0.04432 =
         0.04208   -0.00592   -0.00591   -0.00344
C7    1    0.595833    0.554973    0.037483    11.00000    0.04736    0.04358 =
         0.03799    0.00260   -0.00263   -0.00447
AFIX  43
H7A   2    0.624708    0.598931   -0.005947    11.00000   -1.20000
AFIX   0
C8    1    0.101041    0.685550    0.110077    11.00000    0.04371    0.03946 =
         0.03552    0.00509   -0.00573   -0.00192
C9    1    0.032478    0.629227    0.184178    11.00000    0.04300    0.04008 =
         0.03449    0.00258   -0.00639   -0.00495
C10   1   -0.160789    0.650375    0.231450    11.00000    0.04759    0.04968 =
         0.04057   -0.00491   -0.00177   -0.00889
C11   1   -0.195712    0.581207    0.296075    11.00000    0.06727    0.06728 =
         0.04516    0.00265    0.01127   -0.01390
AFIX  43
H11A  2   -0.319686    0.585189    0.332952    11.00000   -1.20000
AFIX   0
C12   1   -0.028197    0.508701    0.298044    11.00000    0.08064    0.07079 =
         0.04471    0.01915    0.00557   -0.01078
H12A  2   -0.005168    0.458570    0.335222    11.00000    0.08650
HKLF 4
REM  d in P2(1)2(1)2(1)
REM R1 =  0.0225 for   2210 Fo > 4sig(Fo)  and  0.0231 for all   2255 data
REM    168 parameters refined using      0 restraints
END
WGHT      0.0383      0.1663
REM Highest difference peak  0.153,  deepest hole -0.122,  1-sigma level  0.033
Q1    1   0.0880  0.6550  0.1554  11.00000  0.05    0.15
Q2    1  -0.3111  0.7759  0.1730  11.00000  0.05    0.13
Q3    1   0.7402  0.4372  0.0807  11.00000  0.05    0.12
Q4    1  -0.1307  0.6271  0.1852  11.00000  0.05    0.12
Q5    1  -0.0692  0.7796  0.0944  11.00000  0.05    0.12
Q6    1  -0.1873  0.6190  0.2590  11.00000  0.05    0.10
Q7    1   0.6433  0.2972  0.2176  11.00000  0.05    0.10
Q8    1   0.8568  0.3161  0.1384  11.00000  0.05    0.10
Q9    1   0.0478  0.7779  0.0444  11.00000  0.05    0.09
Q10   1   0.0543  0.7628  0.1160  11.00000  0.05    0.09
;
