# Supplementary material for: (E)-3-Chloro-N′-(2-fluoro­benzyl­idene)thio­phene-2-carbohydrazide
Source: Acta Crystallogr Sect E Struct Rep Online. 2014 Jun 4;70(Pt 7):o751. doi: 10.1107/S1600536814011568 (PMC4120552; doi:10.1107/S1600536814011568)
Supplement: Supplementary file 2 [file e-70-0o751-Isup2.hkl]

# 
# h,k,l, Fc-squared, Fo-squared, sigma(Fo-squared) and status flag 
# 
data_I
_shelx_title ' d in P2(1)2(1)2(1)' 
_shelx_refln_list_code          4 
_shelx_F_calc_maximum      144.51 
_exptl_crystal_F_000       576.00 
_reflns_d_resolution_high  0.8257 
 
loop_ 
 _symmetry_equiv_pos_as_xyz 
 'x, y, z' 
 '-x+1/2, -y, z+1/2' 
 '-x, y+1/2, -z+1/2' 
 'x+1/2, -y+1/2, -z' 
 
_cell_length_a     5.6833 
_cell_length_b    13.0817 
_cell_length_c    16.4001 
_cell_angle_alpha  90.000 
_cell_angle_beta   90.000 
_cell_angle_gamma  90.000 
 
_shelx_F_squared_multiplier     1.000 
 
loop_ 
 _refln_index_h 
 _refln_index_k 
 _refln_index_l 
 _refln_F_squared_calc 
 _refln_F_squared_meas 
 _refln_F_squared_sigma 
 _refln_observed_status 
   2   0   0      185.34      197.24      1.70 o 
   4   0   0       99.56       94.80      1.02 o 
   6   0   0      127.74      120.47      1.40 o 
   1   1   0        0.83        0.63      0.05 o 
   2   1   0      741.79      753.70      4.27 o 
   3   1   0       90.77      102.22      0.68 o 
   4   1   0       40.54       32.63      0.38 o 
   5   1   0       92.86       95.52      0.74 o 
   6   1   0      136.67      146.10      1.37 o 
   0   2   0     1231.68      593.74     18.15 o 
   1   2   0      179.25      177.24      1.25 o 
   2   2   0       29.53       29.60      0.30 o 
   3   2   0       38.69       45.41      0.56 o 
   4   2   0      509.19      501.87      3.49 o 
   5   2   0      207.12      213.99      1.56 o 
   6   2   0       12.05       11.29      0.42 o 
   1   3   0        0.66        0.62      0.07 o 
   2   3   0     2093.96     2124.80     12.74 o 
   3   3   0      271.73      260.76      1.84 o 
   4   3   0      292.89      304.59      2.10 o 
   5   3   0      577.17      606.53      4.14 o 
   6   3   0       57.23       59.02      0.87 o 
   0   4   0     7074.90     6481.48     67.83 o 
   1   4   0       26.92       27.32      0.25 o 
   2   4   0      378.48      400.17      2.45 o 
   3   4   0      142.76      151.46      1.05 o 
   4   4   0       13.60       13.53      0.31 o 
   5   4   0      376.27      393.01      2.84 o 
   6   4   0      170.17      179.58      1.67 o 
   1   5   0     1225.72     1264.26      7.15 o 
   2   5   0     3072.66     3156.26     16.95 o 
   3   5   0      134.92      147.66      1.07 o 
   4   5   0      738.36      750.62      5.33 o 
   5   5   0       64.94       62.47      0.83 o 
   6   5   0       19.04       19.98      0.73 o 
   0   6   0        5.43        6.48      0.23 o 
   1   6   0      166.14      212.10      1.30 o 
   2   6   0       65.57       55.33      0.45 o 
   3   6   0      259.53      252.05      1.67 o 
   4   6   0       78.60       72.28      0.83 o 
   5   6   0       16.99       17.93      0.65 o 
   6   6   0        1.10        0.65      0.46 o 
   1   7   0      560.82      582.66      3.28 o 
   2   7   0      155.28      169.92      1.09 o 
   3   7   0       41.33       36.04      0.44 o 
   4   7   0        0.00       -0.19      0.24 o 
   5   7   0        6.69        5.79      0.40 o 
   6   7   0        4.22        6.10      0.55 o 
   0   8   0      943.80      931.76      7.52 o 
   1   8   0      737.56      758.96      4.24 o 
   2   8   0       39.05       37.27      0.41 o 
   3   8   0        0.95        1.41      0.26 o 
   4   8   0        1.96        2.28      0.23 o 
   5   8   0       14.42       12.45      0.49 o 
   1   9   0       28.00       23.93      0.35 o 
   2   9   0      572.92      572.37      3.26 o 
   3   9   0       54.23       51.98      0.68 o 
   4   9   0       81.57       79.48      0.79 o 
   5   9   0        7.11        6.58      0.45 o 
   0  10   0      481.30      502.58      4.26 o 
   1  10   0      383.66      392.17      2.39 o 
   2  10   0        0.22        0.03      0.17 o 
   3  10   0       70.53       64.65      0.61 o 
   4  10   0       11.88       11.24      0.41 o 
   5  10   0       50.28       50.59      1.11 o 
   1  11   0        2.59        2.27      0.24 o 
   2  11   0       28.12       26.96      0.47 o 
   3  11   0       50.20       44.25      0.53 o 
   4  11   0       26.41       25.27      0.64 o 
   0  12   0       42.56       41.83      0.80 o 
   1  12   0      250.67      252.40      1.65 o 
   2  12   0       43.61       41.58      0.56 o 
   3  12   0       11.13       10.53      0.38 o 
   4  12   0       30.72       29.27      0.80 o 
   1  13   0       17.39       20.56      0.46 o 
   2  13   0      179.15      188.82      1.50 o 
   3  13   0       21.33       21.42      0.55 o 
   0  14   0      179.89      172.28      2.19 o 
   1  14   0       68.59       68.18      0.82 o 
   2  14   0       24.50       27.23      0.66 o 
   3  14   0       68.62       77.81      0.97 o 
   1  15   0        0.24        0.80      0.33 o 
   2  15   0       55.72       51.90      0.92 o 
   1   0   1     3194.03     2876.66     43.90 o 
   2   0   1      807.61      825.54      4.57 o 
   3   0   1        3.55        3.05      0.13 o 
   4   0   1        0.02        0.03      0.11 o 
   5   0   1      138.91      134.71      0.98 o 
   6   0   1       25.64       25.60      0.64 o 
  -6   1   1       10.02        9.08      0.37 o 
  -5   1   1      221.47      220.60      1.40 o 
  -4   1   1      157.48      137.80      0.91 o 
  -3   1   1      411.74      423.99      2.43 o 
  -2   1   1      650.80      658.75      3.87 o 
  -1   1   1     1775.90     1656.85     21.96 o 
   1   1   1     1731.69     1652.38     10.58 o 
   2   1   1      628.39      631.71      3.80 o 
   3   1   1      398.84      412.05      2.50 o 
   4   1   1      163.66      142.92      0.96 o 
   5   1   1      222.23      222.42      1.45 o 
   6   1   1        9.96        9.56      0.30 o 
  -6   2   1        5.23        3.35      0.34 o 
  -5   2   1      103.37      104.71      0.93 o 
  -4   2   1      199.89      206.91      1.53 o 
  -3   2   1     3033.16     3067.61     18.78 o 
  -2   2   1       35.03       33.65      0.33 o 
  -1   2   1     2477.03     2381.69     16.63 o 
   0   2   1     4229.12     4032.41     59.42 o 
   1   2   1     2569.05     2509.09     13.87 o 
   2   2   1       35.33       33.90      0.32 o 
   3   2   1     3069.20     3090.07     17.74 o 
   4   2   1      198.67      205.20      1.32 o 
   5   2   1      105.40      103.37      0.96 o 
   6   2   1        5.52        3.55      0.32 o 
  -6   3   1        2.94        3.02      0.35 o 
  -5   3   1      346.73      359.93      2.53 o 
  -4   3   1      933.38      981.01      6.23 o 
  -3   3   1      210.79      204.66      1.49 o 
  -2   3   1     1071.04     1109.98      6.76 o 
  -1   3   1     2587.53     2627.86     14.96 o 
   0   3   1      261.02      295.88      1.85 o 
   1   3   1     2552.60     2580.64     15.34 o 
   2   3   1     1053.70     1088.31      6.39 o 
   3   3   1      215.81      208.90      1.52 o 
   4   3   1      922.51      970.57      6.28 o 
   5   3   1      328.49      339.96      2.46 o 
   6   3   1        3.22        3.10      0.35 o 
  -6   4   1       12.80       11.34      0.50 o 
  -5   4   1      163.10      166.73      1.36 o 
  -4   4   1      121.71      127.81      1.09 o 
  -3   4   1       46.46       52.28      0.50 o 
  -2   4   1       27.42       26.72      0.30 o 
  -1   4   1       19.02       22.95      0.33 o 
   0   4   1     1133.07     1195.18      6.71 o 
   1   4   1       19.16       22.24      0.23 o 
   2   4   1       24.16       23.95      0.25 o 
   3   4   1       46.56       52.61      0.58 o 
   4   4   1      121.65      125.88      1.12 o 
   5   4   1      167.79      171.19      1.56 o 
   6   4   1       12.89       10.89      0.63 o 
  -6   5   1        4.97        4.94      0.38 o 
  -5   5   1        6.97        7.22      0.29 o 
  -4   5   1      136.03      141.03      1.10 o 
  -3   5   1      132.78      118.36      0.89 o 
  -2   5   1     1394.68     1525.42      9.37 o 
  -1   5   1     1412.54     1427.82      7.74 o 
   0   5   1      870.24      882.42      4.85 o 
   1   5   1     1391.90     1400.50      7.97 o 
   2   5   1     1365.67     1486.58      8.32 o 
   3   5   1      133.65      118.95      0.99 o 
   4   5   1      132.46      137.01      1.32 o 
   5   5   1        6.80        6.90      0.35 o 
   6   5   1        4.73        3.69      0.43 o 
  -6   6   1        1.01        0.40      0.46 o 
  -5   6   1        3.25        3.42      0.30 o 
  -4   6   1      289.49      284.50      1.98 o 
  -3   6   1     1283.89     1295.74      8.02 o 
  -2   6   1      303.04      285.78      1.82 o 
  -1   6   1     2047.84     2190.54     11.72 o 
   0   6   1        4.19        1.43      0.09 o 
   1   6   1     2061.40     2205.46     11.90 o 
   2   6   1      304.69      288.00      1.74 o 
   3   6   1     1276.15     1279.68      7.61 o 
   4   6   1      292.48      290.38      2.29 o 
   5   6   1        2.88        2.97      0.32 o 
   6   6   1        0.82        0.24      0.43 o 
  -6   7   1        6.13        7.14      0.58 o 
  -5   7   1      241.65      244.43      2.09 o 
  -4   7   1       56.88       50.24      0.59 o 
  -3   7   1       23.61       21.27      0.37 o 
  -2   7   1      166.45      166.45      1.05 o 
  -1   7   1     2344.41     2481.22     13.07 o 
   0   7   1       23.30       23.78      0.28 o 
   1   7   1     2378.73     2531.72     13.76 o 
   2   7   1      170.65      171.25      1.09 o 
   3   7   1       24.94       22.65      0.37 o 
   4   7   1       53.86       48.78      0.69 o 
   5   7   1      246.36      250.37      2.13 o 
   6   7   1        6.07        6.46      0.57 o 
  -5   8   1       35.25       37.37      0.80 o 
  -4   8   1       32.19       33.72      0.49 o 
  -3   8   1      361.76      370.75      2.41 o 
  -2   8   1      251.04      248.07      1.52 o 
  -1   8   1      101.16      113.09      0.77 o 
   0   8   1     1076.95     1191.66      6.71 o 
   1   8   1       95.27      106.62      0.78 o 
   2   8   1      253.89      251.36      1.59 o 
   3   8   1      359.19      368.82      2.21 o 
   4   8   1       32.04       34.92      0.63 o 
   5   8   1       36.29       38.39      0.77 o 
  -5   9   1       41.47       45.50      0.92 o 
  -4   9   1       51.44       50.03      0.65 o 
  -3   9   1      213.43      210.03      1.48 o 
  -2   9   1      129.30      120.06      0.86 o 
  -1   9   1        6.14        5.32      0.22 o 
   0   9   1      239.18      229.20      1.44 o 
   1   9   1        5.95        4.98      0.19 o 
   2   9   1      127.08      117.80      0.87 o 
   3   9   1      213.87      210.48      1.35 o 
   4   9   1       52.55       50.71      0.61 o 
   5   9   1       40.54       45.84      0.90 o 
  -5  10   1        6.56        6.06      0.54 o 
  -4  10   1       16.22       14.79      0.45 o 
  -3  10   1      189.65      182.40      1.37 o 
  -2  10   1       36.52       33.01      0.43 o 
  -1  10   1      163.44      157.31      1.06 o 
   0  10   1       38.07       33.62      0.50 o 
   1  10   1      160.91      152.58      1.06 o 
   2  10   1       39.18       35.47      0.45 o 
   3  10   1      197.03      187.27      1.22 o 
   4  10   1       16.53       14.95      0.43 o 
   5  10   1        6.47        5.68      0.56 o 
  -4  11   1        8.87        9.70      0.47 o 
  -3  11   1        9.14        6.96      0.29 o 
  -2  11   1       11.86       10.87      0.31 o 
  -1  11   1      828.77      840.78      4.76 o 
   0  11   1      419.25      440.45      2.62 o 
   1  11   1      829.40      838.97      4.87 o 
   2  11   1       11.50       10.88      0.32 o 
   3  11   1        8.64        6.74      0.28 o 
   4  11   1        8.70       10.58      0.45 o 
  -4  12   1        8.52        7.53      0.49 o 
  -3  12   1       27.92       29.23      0.55 o 
  -2  12   1       29.64       28.49      0.48 o 
  -1  12   1       91.34       84.77      0.74 o 
   0  12   1       21.36       21.76      0.50 o 
   1  12   1       88.81       82.61      0.77 o 
   2  12   1       27.24       26.46      0.47 o 
   3  12   1       27.90       30.69      0.65 o 
   4  12   1        8.23        8.56      0.48 o 
  -3  13   1       19.13       17.55      0.51 o 
  -2  13   1       93.18       87.31      0.91 o 
  -1  13   1      199.71      211.68      1.72 o 
   0  13   1       18.60       16.70      0.56 o 
   1  13   1      199.11      211.18      1.73 o 
   2  13   1       94.32       89.18      0.91 o 
   3  13   1       19.56       18.94      0.52 o 
  -3  14   1        8.08        8.34      0.41 o 
  -2  14   1       72.61       71.51      0.89 o 
  -1  14   1       34.12       41.92      0.68 o 
   0  14   1       76.26       71.96      0.87 o 
   1  14   1       34.97       42.79      0.69 o 
   2  14   1       72.65       72.76      1.00 o 
   3  14   1        8.08        9.08      0.43 o 
  -2  15   1        8.87        8.71      0.46 o 
  -1  15   1       32.69       38.92      0.77 o 
   0  15   1       14.33       12.87      0.52 o 
   1  15   1       33.37       38.42      0.81 o 
   2  15   1        8.69        8.23      0.46 o 
   1   0   2       18.05       13.70      0.26 o 
   2   0   2     3518.59     3349.31     19.64 o 
   3   0   2      272.77      351.95      2.15 o 
   4   0   2      747.48      783.72      4.48 o 
   5   0   2       92.26       93.84      0.73 o 
   6   0   2      524.21      534.29      3.33 o 
  -6   1   2       22.91       23.15      0.68 o 
  -5   1   2       12.81       12.80      0.38 o 
  -4   1   2      127.89      122.79      0.82 o 
  -3   1   2      637.88      674.77      3.69 o 
  -2   1   2     3197.43     3104.99     17.95 o 
  -1   1   2      821.50      814.11      5.30 o 
   1   1   2      814.89      804.30      5.34 o 
   2   1   2     3158.78     3067.48     18.06 o 
   3   1   2      640.19      681.82      3.99 o 
   4   1   2      135.10      130.95      0.86 o 
   5   1   2       14.38       12.79      0.37 o 
   6   1   2       24.90       24.96      0.46 o 
  -6   2   2       29.75       29.40      0.68 o 
  -5   2   2      109.76      108.66      0.94 o 
  -4   2   2       74.66       69.80      0.64 o 
  -3   2   2      520.23      547.01      3.83 o 
  -2   2   2      175.28      139.55      0.99 o 
  -1   2   2     5766.53     5746.56     42.59 o 
   0   2   2      701.10      696.42      7.25 o 
   1   2   2     5849.55     5911.92     52.86 o 
   2   2   2      176.54      143.43      1.01 o 
   3   2   2      519.83      549.08      3.14 o 
   4   2   2       78.00       73.74      0.57 o 
   5   2   2      110.85      108.77      0.82 o 
   6   2   2       29.98       29.04      0.60 o 
  -6   3   2       14.42       13.91      0.52 o 
  -5   3   2       48.72       49.99      0.76 o 
  -4   3   2       23.83       25.79      0.40 o 
  -3   3   2      687.96      697.23      5.87 o 
  -2   3   2     1556.73     1615.12     10.46 o 
  -1   3   2     7114.57     6934.67     57.91 o 
   0   3   2     5392.66     5248.02     33.11 o 
   1   3   2     7176.35     7088.85     49.28 o 
   2   3   2     1574.25     1608.52      9.18 o 
   3   3   2      685.94      701.23      4.20 o 
   4   3   2       23.61       25.00      0.42 o 
   5   3   2       50.25       48.52      0.69 o 
   6   3   2       13.78       14.09      0.50 o 
  -6   4   2       63.81       68.35      0.98 o 
  -5   4   2       27.48       26.12      0.50 o 
  -4   4   2      807.74      813.59      5.58 o 
  -3   4   2      209.80      207.24      1.47 o 
  -2   4   2     1532.31     1610.74      9.91 o 
  -1   4   2      359.66      394.12      2.44 o 
   0   4   2     2460.66     2295.22     13.08 o 
   1   4   2      360.36      388.01      2.21 o 
   2   4   2     1551.43     1623.77      9.00 o 
   3   4   2      209.36      210.13      1.49 o 
   4   4   2      809.99      813.69      5.44 o 
   5   4   2       27.01       24.55      0.63 o 
   6   4   2       67.03       69.35      1.03 o 
  -6   5   2       36.93       37.09      0.78 o 
  -5   5   2       91.14       87.63      0.85 o 
  -4   5   2      630.76      650.94      4.20 o 
  -3   5   2       55.58       52.27      0.52 o 
  -2   5   2     1312.47     1330.40      7.89 o 
  -1   5   2     1514.75     1633.85      9.41 o 
   0   5   2       15.60       12.33      0.17 o 
   1   5   2     1528.64     1643.09      9.09 o 
   2   5   2     1268.48     1298.28      7.03 o 
   3   5   2       53.92       51.34      0.49 o 
   4   5   2      641.67      661.75      4.90 o 
   5   5   2       92.39       89.32      1.05 o 
   6   5   2       37.60       38.15      0.91 o 
  -6   6   2        4.90        5.15      0.41 o 
  -5   6   2        8.76        8.34      0.33 o 
  -4   6   2      115.12      115.25      0.96 o 
  -3   6   2      184.90      182.30      1.37 o 
  -2   6   2      463.04      494.30      2.77 o 
  -1   6   2      510.78      550.00      3.19 o 
   0   6   2       29.89       25.12      0.27 o 
   1   6   2      508.26      538.74      3.07 o 
   2   6   2      459.72      482.88      3.52 o 
   3   6   2      184.56      181.83      1.22 o 
   4   6   2      109.48      110.80      1.12 o 
   5   6   2        8.59        8.49      0.39 o 
   6   6   2        5.20        4.91      0.44 o 
  -6   7   2       46.32       43.53      1.33 o 
  -5   7   2       42.39       42.84      0.63 o 
  -4   7   2      115.26      110.86      0.97 o 
  -3   7   2      289.70      292.61      1.95 o 
  -2   7   2      583.39      597.64      3.31 o 
  -1   7   2      314.38      349.68      2.05 o 
   0   7   2        1.45        1.77      0.12 o 
   1   7   2      325.10      353.23      2.79 o 
   2   7   2      588.14      605.79      3.42 o 
   3   7   2      291.99      297.43      1.73 o 
   4   7   2      114.12      111.07      1.07 o 
   5   7   2       41.14       40.40      0.81 o 
   6   7   2       47.63       47.14      1.15 o 
  -5   8   2        9.79        9.76      0.45 o 
  -4   8   2      128.13      121.41      1.01 o 
  -3   8   2      471.86      480.09      3.05 o 
  -2   8   2       89.77       96.42      0.70 o 
  -1   8   2      148.09      156.73      1.01 o 
   0   8   2     2096.58     2204.99     12.14 o 
   1   8   2      150.46      157.90      1.02 o 
   2   8   2       83.56       89.71      0.69 o 
   3   8   2      471.04      479.61      2.76 o 
   4   8   2      123.43      119.34      1.17 o 
   5   8   2       10.48       10.01      0.46 o 
  -5   9   2       27.30       26.47      0.73 o 
  -4   9   2      259.56      263.45      1.91 o 
  -3   9   2       73.75       68.79      0.69 o 
  -2   9   2      708.19      701.73      3.94 o 
  -1   9   2      137.36      134.68      0.93 o 
   0   9   2      145.27      172.76      1.18 o 
   1   9   2      133.04      130.00      0.91 o 
   2   9   2      699.73      688.60      3.91 o 
   3   9   2       73.33       68.77      0.58 o 
   4   9   2      258.03      263.91      2.10 o 
   5   9   2       27.12       27.35      0.81 o 
  -5  10   2        5.59        7.26      0.59 o 
  -4  10   2      108.90      110.26      1.23 o 
  -3  10   2      165.49      164.10      1.27 o 
  -2  10   2       26.93       23.74      0.40 o 
  -1  10   2       63.27       61.32      0.56 o 
   0  10   2        0.49        0.71      0.19 o 
   1  10   2       64.96       63.38      0.57 o 
   2  10   2       26.28       23.60      0.39 o 
   3  10   2      170.94      166.71      1.10 o 
   4  10   2      111.30      113.45      1.06 o 
   5  10   2        5.17        7.50      0.62 o 
  -4  11   2       31.46       28.84      0.76 o 
  -3  11   2      186.13      180.58      1.48 o 
  -2  11   2       19.50       17.56      0.38 o 
  -1  11   2       42.39       40.35      0.53 o 
   0  11   2       63.72       66.59      0.64 o 
   1  11   2       40.94       39.09      0.65 o 
   2  11   2       19.42       18.56      0.40 o 
   3  11   2      188.42      182.98      1.30 o 
   4  11   2       32.06       31.13      0.67 o 
  -4  12   2       22.28       23.58      0.84 o 
  -3  12   2       60.62       60.08      0.86 o 
  -2  12   2       84.45       80.70      0.75 o 
  -1  12   2       24.45       24.85      0.44 o 
   0  12   2      304.13      319.61      2.08 o 
   1  12   2       24.13       25.25      0.47 o 
   2  12   2       83.76       80.45      0.75 o 
   3  12   2       58.98       59.18      0.71 o 
   4  12   2       21.91       22.44      0.71 o 
  -3  13   2        5.46        4.95      0.33 o 
  -2  13   2      194.12      200.22      1.54 o 
  -1  13   2       91.71       84.50      0.82 o 
   0  13   2       84.78       82.10      1.09 o 
   1  13   2       92.24       84.92      0.90 o 
   2  13   2      193.57      198.27      1.59 o 
   3  13   2        5.40        5.33      0.32 o 
  -3  14   2       85.23       86.24      1.59 o 
  -2  14   2       18.26       18.45      0.58 o 
  -1  14   2       54.74       52.93      0.76 o 
   0  14   2        2.76        1.29      0.31 o 
   1  14   2       52.75       50.78      0.79 o 
   2  14   2       17.31       19.46      0.74 o 
   3  14   2       84.44       87.42      1.12 o 
  -2  15   2       57.32       59.24      1.16 o 
  -1  15   2       34.16       35.74      0.85 o 
   0  15   2       23.57       22.18      0.77 o 
   1  15   2       32.88       34.42      0.78 o 
   2  15   2       56.88       58.64      1.01 o 
   1   0   3      387.32      384.65      2.48 o 
   2   0   3     1091.93     1085.93      6.60 o 
   3   0   3      142.31      164.05      1.01 o 
   4   0   3      147.58      136.58      0.90 o 
   5   0   3      349.70      359.59      2.08 o 
   6   0   3       64.93       70.91      0.87 o 
  -6   1   3        4.14        4.81      0.35 o 
  -5   1   3      236.57      232.63      1.65 o 
  -4   1   3      214.32      206.14      1.31 o 
  -3   1   3      664.06      688.11      4.04 o 
  -2   1   3      481.22      497.42      3.00 o 
  -1   1   3     7809.22     7498.55     76.72 o 
   0   1   3     1898.19     1841.26     18.36 o 
   1   1   3     7868.50     7674.04     97.01 o 
   2   1   3      457.36      469.66      2.88 o 
   3   1   3      677.71      705.51      4.48 o 
   4   1   3      213.54      204.92      1.27 o 
   5   1   3      232.50      225.57      1.48 o 
   6   1   3        4.50        4.52      0.27 o 
  -6   2   3      115.85      123.23      1.26 o 
  -5   2   3       53.54       49.39      0.61 o 
  -4   2   3       26.24       25.12      0.37 o 
  -3   2   3      673.05      688.16      5.26 o 
  -2   2   3       48.86       54.73      0.47 o 
  -1   2   3    20836.73    20960.21    306.45 o 
   0   2   3     2148.86     2233.46     19.18 o 
   1   2   3    20881.84    21432.42    277.69 o 
   2   2   3       52.09       57.66      0.42 o 
   3   2   3      634.69      663.64      3.83 o 
   4   2   3       25.65       24.00      0.31 o 
   5   2   3       53.86       48.32      0.50 o 
   6   2   3      117.49      124.49      1.00 o 
  -6   3   3        7.85        6.77      0.39 o 
  -5   3   3      437.91      445.63      3.17 o 
  -4   3   3      134.56      130.44      1.03 o 
  -3   3   3      472.26      468.32      3.06 o 
  -2   3   3      961.63     1017.26      6.52 o 
  -1   3   3     1126.21     1154.14      6.54 o 
   0   3   3      432.92      410.68      2.47 o 
   1   3   3     1061.13     1093.35      6.33 o 
   2   3   3      954.41     1013.83      5.72 o 
   3   3   3      469.46      470.72      2.88 o 
   4   3   3      136.16      130.76      0.91 o 
   5   3   3      445.32      455.66      2.70 o 
   6   3   3        8.25        7.13      0.40 o 
  -6   4   3       48.79       52.15      0.87 o 
  -5   4   3       25.85       22.55      0.46 o 
  -4   4   3      143.77      142.99      1.21 o 
  -3   4   3      225.32      227.49      1.59 o 
  -2   4   3     2114.34     2320.92     13.73 o 
  -1   4   3      672.98      693.11      4.23 o 
   0   4   3      355.29      359.40      2.12 o 
   1   4   3      673.58      684.28      3.84 o 
   2   4   3     2080.38     2282.38     13.19 o 
   3   4   3      223.74      225.16      1.57 o 
   4   4   3      135.97      135.78      1.03 o 
   5   4   3       23.96       19.32      0.52 o 
   6   4   3       49.65       51.20      0.93 o 
  -6   5   3       10.69       12.71      0.58 o 
  -5   5   3        1.91        1.41      0.24 o 
  -4   5   3      576.89      581.11      3.89 o 
  -3   5   3     1013.34     1051.75      6.63 o 
  -2   5   3      580.30      634.46      4.11 o 
  -1   5   3       85.16       89.97      0.65 o 
   0   5   3       93.53       78.68      0.57 o 
   1   5   3       83.06       87.15      0.59 o 
   2   5   3      590.50      650.08      3.51 o 
   3   5   3     1023.35     1038.46      6.15 o 
   4   5   3      590.33      598.81      3.77 o 
   5   5   3        2.42        2.01      0.28 o 
   6   5   3       10.70       12.99      0.57 o 
  -6   6   3       29.01       30.91      0.79 o 
  -5   6   3      315.93      321.68      2.30 o 
  -4   6   3      106.06      103.95      0.92 o 
  -3   6   3      236.07      213.11      1.56 o 
  -2   6   3       29.84       31.90      0.46 o 
  -1   6   3      840.09      846.50      4.90 o 
   0   6   3     1010.15     1059.48      6.07 o 
   1   6   3      830.39      826.68      4.45 o 
   2   6   3       28.56       31.62      0.43 o 
   3   6   3      236.68      213.29      1.47 o 
   4   6   3      106.57      105.78      1.01 o 
   5   6   3      316.42      327.59      2.46 o 
   6   6   3       29.72       30.79      0.90 o 
  -6   7   3       18.13       20.41      0.84 o 
  -5   7   3      207.19      212.44      1.66 o 
  -4   7   3      127.23      125.45      1.04 o 
  -3   7   3       19.15       17.25      0.37 o 
  -2   7   3      173.89      172.38      1.14 o 
  -1   7   3      483.31      447.29      2.78 o 
   0   7   3       36.60       33.82      0.38 o 
   1   7   3      481.30      440.64      2.52 o 
   2   7   3      179.52      179.74      1.11 o 
   3   7   3       18.49       16.75      0.37 o 
   4   7   3      127.39      127.05      1.16 o 
   5   7   3      201.99      210.24      1.90 o 
   6   7   3       18.12       20.65      0.94 o 
  -5   8   3       21.94       22.92      0.66 o 
  -4   8   3       45.13       41.57      0.69 o 
  -3   8   3       17.10       16.40      0.41 o 
  -2   8   3      198.55      180.82      1.15 o 
  -1   8   3       83.32       85.07      0.66 o 
   0   8   3      425.25      442.72      2.60 o 
   1   8   3       89.11       90.04      0.66 o 
   2   8   3      204.19      186.34      1.16 o 
   3   8   3       19.07       16.95      0.41 o 
   4   8   3       46.00       44.52      0.71 o 
   5   8   3       21.70       24.00      0.75 o 
  -5   9   3        8.80        9.19      0.45 o 
  -4   9   3       35.60       37.50      0.61 o 
  -3   9   3       24.46       19.93      0.47 o 
  -2   9   3      135.25      125.06      0.89 o 
  -1   9   3       17.71       17.97      0.31 o 
   0   9   3      983.36     1017.12      5.75 o 
   1   9   3       17.25       17.13      0.30 o 
   2   9   3      136.29      125.91      0.88 o 
   3   9   3       25.66       21.13      0.35 o 
   4   9   3       34.63       37.81      0.74 o 
   5   9   3        9.34        9.37      0.52 o 
  -5  10   3       13.54       17.91      0.83 o 
  -4  10   3        4.10        2.61      0.34 o 
  -3  10   3       12.91       11.20      0.42 o 
  -2  10   3       19.71       16.43      0.36 o 
  -1  10   3       34.71       32.71      0.43 o 
   0  10   3     1538.02     1643.50      9.31 o 
   1  10   3       36.63       34.52      0.43 o 
   2  10   3       17.60       15.17      0.34 o 
   3  10   3       11.51       11.08      0.31 o 
   4  10   3        4.14        3.45      0.34 o 
   5  10   3       14.17       17.35      0.79 o 
  -4  11   3        3.15        2.49      0.39 o 
  -3  11   3       15.18       14.31      0.47 o 
  -2  11   3       13.68       13.60      0.34 o 
  -1  11   3      459.91      470.70      2.79 o 
   0  11   3       20.57       22.51      0.43 o 
   1  11   3      460.42      470.44      2.77 o 
   2  11   3       13.65       13.67      0.35 o 
   3  11   3       15.00       14.93      0.38 o 
   4  11   3        2.96        2.90      0.33 o 
  -4  12   3       18.71       22.27      0.84 o 
  -3  12   3       11.04        9.05      0.43 o 
  -2  12   3      104.59      107.12      0.88 o 
  -1  12   3       82.02       75.91      0.71 o 
   0  12   3      465.39      476.76      3.01 o 
   1  12   3       79.73       75.70      0.74 o 
   2  12   3      103.66      105.55      0.87 o 
   3  12   3       11.36        9.70      0.37 o 
   4  12   3       18.10       21.29      0.70 o 
  -3  13   3        5.45        6.05      0.44 o 
  -2  13   3       63.68       60.93      0.77 o 
  -1  13   3        5.34        4.37      0.27 o 
   0  13   3       15.88       16.91      0.47 o 
   1  13   3        5.47        4.94      0.29 o 
   2  13   3       62.21       60.00      0.90 o 
   3  13   3        5.44        5.91      0.35 o 
  -3  14   3       18.60       23.56      0.93 o 
  -2  14   3       18.62       19.03      0.64 o 
  -1  14   3       71.12       71.87      0.87 o 
   0  14   3       58.47       58.35      0.86 o 
   1  14   3       68.56       70.23      0.98 o 
   2  14   3       18.15       19.09      0.66 o 
   3  14   3       19.10       23.40      0.71 o 
  -1  15   3       32.57       37.59      0.89 o 
   0  15   3        5.27        3.77      0.42 o 
   1  15   3       34.20       40.82      1.00 o 
   0   0   4     6390.34     5988.41     90.69 o 
   1   0   4       10.35       11.26      0.17 o 
   2   0   4      612.66      631.00      3.93 o 
   3   0   4      344.46      345.15      2.42 o 
   4   0   4      262.46      243.01      1.44 o 
   5   0   4       57.83       61.77      0.57 o 
   6   0   4       90.83       92.48      1.17 o 
  -6   1   4      189.18      201.13      1.90 o 
  -5   1   4      140.51      138.81      1.14 o 
  -4   1   4       37.02       33.79      0.37 o 
  -3   1   4      381.37      388.89      4.02 o 
  -2   1   4      345.11      373.12      2.42 o 
  -1   1   4      393.47      375.73      2.11 o 
   0   1   4     1056.55     1047.35      8.26 o 
   1   1   4      369.58      354.88      2.45 o 
   2   1   4      374.70      404.21      2.40 o 
   3   1   4      368.06      382.87      2.62 o 
   4   1   4       35.25       32.74      0.37 o 
   5   1   4      139.36      136.99      0.95 o 
   6   1   4      184.75      192.33      1.51 o 
  -6   2   4       73.05       74.81      1.10 o 
  -5   2   4      158.00      157.51      1.26 o 
  -4   2   4       80.89       70.22      0.65 o 
  -3   2   4       55.82       65.89      0.56 o 
  -2   2   4      665.95      723.21      4.20 o 
  -1   2   4     7983.85     8009.32     76.22 o 
   0   2   4     4053.03     4122.73     30.95 o 
   1   2   4     7950.64     7983.32     88.95 o 
   2   2   4      659.67      714.01      4.03 o 
   3   2   4       53.40       62.88      0.57 o 
   4   2   4       81.10       70.62      0.55 o 
   5   2   4      152.60      150.88      1.05 o 
   6   2   4       72.97       72.82      0.74 o 
  -6   3   4       53.59       56.85      0.93 o 
  -5   3   4       79.65       79.64      0.77 o 
  -4   3   4       40.99       36.87      0.51 o 
  -3   3   4       22.96       20.93      0.37 o 
  -2   3   4      148.74      155.87      1.06 o 
  -1   3   4     5122.14     5269.81     34.46 o 
   0   3   4     1280.04     1184.47      7.02 o 
   1   3   4     5063.25     5217.61     42.56 o 
   2   3   4      159.85      165.00      0.98 o 
   3   3   4       28.28       25.47      0.47 o 
   4   3   4       41.23       38.05      0.40 o 
   5   3   4       78.57       75.78      0.72 o 
   6   3   4       53.27       54.66      0.66 o 
  -6   4   4       39.93       39.93      0.79 o 
  -5   4   4       18.53       15.88      0.42 o 
  -4   4   4      112.95      106.77      0.94 o 
  -3   4   4       96.28       94.62      0.79 o 
  -2   4   4      511.74      477.11      2.99 o 
  -1   4   4      167.77      172.15      1.16 o 
   0   4   4     2396.63     2355.48     13.06 o 
   1   4   4      165.22      169.38      1.04 o 
   2   4   4      511.91      478.66      2.62 o 
   3   4   4       95.02       93.26      0.76 o 
   4   4   4      117.98      112.62      0.87 o 
   5   4   4       17.54       15.38      0.37 o 
   6   4   4       38.96       39.38      0.82 o 
  -6   5   4       27.51       27.70      0.79 o 
  -5   5   4       78.59       70.74      0.78 o 
  -4   5   4       20.21       17.05      0.44 o 
  -3   5   4      133.45      120.15      0.94 o 
  -2   5   4     3348.13     3561.98     35.19 o 
  -1   5   4      185.42      171.12      1.15 o 
   0   5   4      260.86      220.70      1.37 o 
   1   5   4      189.24      174.58      1.03 o 
   2   5   4     3348.46     3605.15     19.84 o 
   3   5   4      133.37      120.17      0.89 o 
   4   5   4       21.59       19.07      0.46 o 
   5   5   4       75.63       71.07      0.92 o 
   6   5   4       27.20       28.74      0.81 o 
  -6   6   4        1.42        1.79      0.40 o 
  -5   6   4      116.71      122.08      1.48 o 
  -4   6   4      151.58      148.87      1.17 o 
  -3   6   4      239.30      234.23      1.70 o 
  -2   6   4       11.96       12.76      0.39 o 
  -1   6   4      237.30      237.20      1.53 o 
   0   6   4       26.52       30.35      0.33 o 
   1   6   4      251.98      252.38      1.46 o 
   2   6   4       11.07       11.89      0.38 o 
   3   6   4      241.46      232.96      1.51 o 
   4   6   4      152.41      152.90      1.14 o 
   5   6   4      113.71      119.32      1.26 o 
   6   6   4        1.36        2.08      0.43 o 
  -6   7   4       18.66       20.88      0.95 o 
  -5   7   4       57.34       58.10      0.85 o 
  -4   7   4       44.45       41.98      0.60 o 
  -3   7   4      291.78      286.47      1.96 o 
  -2   7   4      119.78      121.35      0.85 o 
  -1   7   4     1459.10     1521.91      8.39 o 
   0   7   4     1171.06     1222.17      7.01 o 
   1   7   4     1453.88     1508.75      8.37 o 
   2   7   4      114.89      115.86      0.81 o 
   3   7   4      282.74      272.70      1.71 o 
   4   7   4       45.47       43.60      0.53 o 
   5   7   4       58.86       61.35      0.93 o 
   6   7   4       18.34       19.68      0.99 o 
  -5   8   4      124.14      126.66      1.30 o 
  -4   8   4      340.02      339.29      2.33 o 
  -3   8   4      307.18      301.35      2.12 o 
  -2   8   4       54.42       50.60      0.50 o 
  -1   8   4        8.26        9.30      0.26 o 
   0   8   4      975.41     1023.12      5.93 o 
   1   8   4        8.30        9.43      0.24 o 
   2   8   4       55.73       51.47      0.49 o 
   3   8   4      314.68      307.76      1.85 o 
   4   8   4      337.79      339.85      2.27 o 
   5   8   4      123.87      126.80      1.34 o 
  -5   9   4       55.85       62.25      1.05 o 
  -4   9   4       99.53       98.30      0.96 o 
  -3   9   4       26.79       27.48      0.51 o 
  -2   9   4      513.57      497.95      2.95 o 
  -1   9   4      282.17      286.26      1.77 o 
   0   9   4      409.22      428.39      2.65 o 
   1   9   4      279.06      285.38      1.73 o 
   2   9   4      515.96      505.74      2.86 o 
   3   9   4       27.09       28.45      0.40 o 
   4   9   4       99.88       98.57      0.95 o 
   5   9   4       56.42       63.37      1.11 o 
  -5  10   4       65.16       68.23      1.22 o 
  -4  10   4       67.58       69.64      0.94 o 
  -3  10   4       36.76       36.93      0.60 o 
  -2  10   4       49.02       45.93      0.51 o 
  -1  10   4      243.46      248.26      1.57 o 
   0  10   4      615.68      617.92      3.82 o 
   1  10   4      241.18      246.13      1.59 o 
   2  10   4       48.67       45.24      0.49 o 
   3  10   4       33.51       33.89      0.47 o 
   4  10   4       69.12       71.00      0.74 o 
   5  10   4       65.56       71.70      1.37 o 
  -4  11   4       71.37       66.76      1.03 o 
  -3  11   4       11.42       13.56      0.51 o 
  -2  11   4      107.49      111.71      0.89 o 
  -1  11   4      157.30      147.71      1.08 o 
   0  11   4       37.22       35.54      0.54 o 
   1  11   4      159.28      149.77      1.12 o 
   2  11   4      107.92      111.90      0.88 o 
   3  11   4       11.36       13.39      0.36 o 
   4  11   4       71.20       63.64      0.71 o 
  -4  12   4       18.95       22.05      0.84 o 
  -3  12   4       15.50       16.14      0.60 o 
  -2  12   4       65.43       63.50      0.68 o 
  -1  12   4       91.08       90.99      0.83 o 
   0  12   4        0.63        0.56      0.23 o 
   1  12   4       93.35       92.54      0.87 o 
   2  12   4       66.95       65.18      0.66 o 
   3  12   4       15.74       15.25      0.46 o 
   4  12   4       19.55       19.89      0.65 o 
  -3  13   4        8.56        8.10      0.48 o 
  -2  13   4       76.18       80.27      0.90 o 
  -1  13   4      116.04      106.92      0.99 o 
   0  13   4        8.09       10.64      0.40 o 
   1  13   4      115.35      104.69      1.10 o 
   2  13   4       75.23       79.93      1.00 o 
   3  13   4        8.47        8.09      0.38 o 
  -2  14   4       21.06       20.91      0.63 o 
  -1  14   4       73.03       75.85      0.95 o 
   0  14   4       11.76        8.94      0.41 o 
   1  14   4       75.25       78.60      1.06 o 
   2  14   4       21.96       22.26      0.68 o 
  -1  15   4       28.54       29.03      0.82 o 
   0  15   4        6.44        6.97      0.45 o 
   1  15   4       28.52       30.04      1.02 o 
   1   0   5     1010.05      969.82      5.91 o 
   2   0   5     4515.39     4535.74     26.69 o 
   3   0   5       85.59       83.66      0.66 o 
   4   0   5      185.04      172.83      1.22 o 
   5   0   5        7.78        8.22      0.25 o 
   6   0   5        3.92        4.71      0.40 o 
  -6   1   5       84.88       87.12      1.17 o 
  -5   1   5       87.58       83.67      0.86 o 
  -4   1   5      232.59      223.02      1.47 o 
  -3   1   5      866.21      894.50      5.59 o 
  -2   1   5      661.72      704.75      4.50 o 
  -1   1   5     1528.91     1563.53      9.21 o 
   0   1   5      432.01      404.23      2.67 o 
   1   1   5     1524.07     1564.03      9.66 o 
   2   1   5      672.81      708.68      4.63 o 
   3   1   5      849.47      865.03      5.33 o 
   4   1   5      229.04      219.33      1.39 o 
   5   1   5       87.41       82.22      0.72 o 
   6   1   5       83.26       82.72      0.99 o 
  -6   2   5       24.77       27.82      0.80 o 
  -5   2   5       24.08       24.60      0.59 o 
  -4   2   5       58.66       54.58      0.62 o 
  -3   2   5     2304.30     2396.07     13.96 o 
  -2   2   5      726.78      795.31      4.75 o 
  -1   2   5      973.74     1039.11      5.74 o 
   0   2   5      763.38      793.68      5.01 o 
   1   2   5      951.50     1000.41      5.65 o 
   2   2   5      742.56      817.46      5.04 o 
   3   2   5     2315.52     2353.95     12.99 o 
   4   2   5       59.77       56.33      0.50 o 
   5   2   5       25.45       24.30      0.39 o 
   6   2   5       25.69       26.84      0.54 o 
  -6   3   5       11.31       12.08      0.55 o 
  -5   3   5       30.23       24.47      0.54 o 
  -4   3   5      521.78      521.19      3.86 o 
  -3   3   5      354.22      352.06      2.40 o 
  -2   3   5      573.21      590.16      3.37 o 
  -1   3   5     1228.53     1289.38      7.17 o 
   0   3   5     1216.00     1204.95      6.68 o 
   1   3   5     1213.20     1279.26      6.89 o 
   2   3   5      573.64      586.98      3.37 o 
   3   3   5      350.15      341.62      2.13 o 
   4   3   5      518.94      517.13      2.98 o 
   5   3   5       33.76       27.15      0.39 o 
   6   3   5       10.51       11.45      0.38 o 
  -6   4   5       13.10       15.34      0.64 o 
  -5   4   5       45.10       42.35      0.61 o 
  -4   4   5      569.74      581.32      3.86 o 
  -3   4   5       11.11        9.68      0.27 o 
  -2   4   5     1052.95     1070.02      6.14 o 
  -1   4   5      817.87      828.66      4.62 o 
   0   4   5        5.63        7.40      0.20 o 
   1   4   5      815.30      832.87      4.78 o 
   2   4   5     1086.88     1107.43      5.84 o 
   3   4   5       10.93        9.76      0.20 o 
   4   4   5      578.55      590.71      3.51 o 
   5   4   5       44.51       41.65      0.53 o 
   6   4   5       14.09       16.86      0.54 o 
  -6   5   5       11.31       12.41      0.59 o 
  -5   5   5       93.87       89.99      0.98 o 
  -4   5   5      402.21      400.25      2.68 o 
  -3   5   5      199.72      196.23      1.42 o 
  -2   5   5     1428.85     1504.77      9.03 o 
  -1   5   5      578.30      649.63      3.67 o 
   0   5   5       13.08        3.23      0.13 o 
   1   5   5      582.84      657.54      3.75 o 
   2   5   5     1433.81     1499.33      8.11 o 
   3   5   5      202.41      199.12      1.18 o 
   4   5   5      399.35      402.25      2.76 o 
   5   5   5       94.98       90.81      0.84 o 
   6   5   5       12.37       13.62      0.55 o 
  -6   6   5       31.98       33.24      1.09 o 
  -5   6   5       25.26       26.15      0.61 o 
  -4   6   5      233.53      235.40      1.71 o 
  -3   6   5      394.74      377.22      2.65 o 
  -2   6   5      333.66      335.01      2.05 o 
  -1   6   5      562.03      568.73      3.31 o 
   0   6   5       13.23       14.30      0.25 o 
   1   6   5      573.92      570.23      3.80 o 
   2   6   5      328.86      327.43      1.92 o 
   3   6   5      396.54      376.29      2.20 o 
   4   6   5      232.47      235.00      1.64 o 
   5   6   5       23.73       24.69      0.49 o 
   6   6   5       31.73       34.60      0.92 o 
  -5   7   5       19.19       18.04      0.57 o 
  -4   7   5        8.12       10.58      0.39 o 
  -3   7   5      413.07      421.21      2.71 o 
  -2   7   5       13.58       13.50      0.38 o 
  -1   7   5      864.67      891.95      5.01 o 
   0   7   5       68.12       68.01      0.57 o 
   1   7   5      865.55      890.35      5.02 o 
   2   7   5       14.21       13.34      0.28 o 
   3   7   5      407.67      405.89      2.45 o 
   4   7   5        8.30       10.48      0.33 o 
   5   7   5       17.88       17.65      0.62 o 
  -5   8   5        9.05        8.96      0.45 o 
  -4   8   5       60.48       58.81      0.73 o 
  -3   8   5       22.73       20.91      0.73 o 
  -2   8   5      635.82      632.31      3.62 o 
  -1   8   5       67.99       61.40      0.54 o 
   0   8   5       69.92       69.37      0.63 o 
   1   8   5       63.79       57.28      0.52 o 
   2   8   5      628.03      617.10      3.62 o 
   3   8   5       24.35       20.24      0.76 o 
   4   8   5       65.37       62.13      0.82 o 
   5   8   5        8.63        8.79      0.47 o 
  -5   9   5       12.14       11.30      0.57 o 
  -4   9   5      138.98      139.17      1.36 o 
  -3   9   5      162.98      160.44      1.25 o 
  -2   9   5      185.86      178.36      1.23 o 
  -1   9   5      121.16      122.35      0.88 o 
   0   9   5      594.34      577.51      3.56 o 
   1   9   5      119.30      120.24      0.93 o 
   2   9   5      186.73      178.13      1.17 o 
   3   9   5      161.61      158.51      1.14 o 
   4   9   5      141.52      140.48      1.15 o 
   5   9   5       11.65       11.09      0.57 o 
  -5  10   5        0.05        0.59      0.53 o 
  -4  10   5       53.93       56.46      0.92 o 
  -3  10   5       80.06       73.89      0.84 o 
  -2  10   5      128.02      125.61      0.97 o 
  -1  10   5      265.82      278.80      1.75 o 
   0  10   5       37.58       36.68      0.54 o 
   1  10   5      265.60      279.02      1.85 o 
   2  10   5      129.77      125.52      0.92 o 
   3  10   5       76.23       69.84      0.67 o 
   4  10   5       53.10       52.69      0.72 o 
   5  10   5        0.07        0.59      0.55 o 
  -4  11   5       39.03       37.12      0.89 o 
  -3  11   5        9.14        8.92      0.42 o 
  -2  11   5       11.17       11.15      0.39 o 
  -1  11   5      368.96      379.08      2.28 o 
   0  11   5      150.58      145.33      1.15 o 
   1  11   5      356.05      365.49      2.34 o 
   2  11   5       11.15       11.07      0.33 o 
   3  11   5        8.96        9.09      0.35 o 
   4  11   5       38.60       36.70      0.63 o 
  -4  12   5        5.72        6.49      0.57 o 
  -3  12   5       53.31       55.41      0.92 o 
  -2  12   5      108.17      105.49      0.92 o 
  -1  12   5       21.96       20.85      0.47 o 
   0  12   5       26.27       22.85      0.53 o 
   1  12   5       21.20       19.65      0.49 o 
   2  12   5      108.21      104.82      1.03 o 
   3  12   5       53.56       55.15      0.75 o 
   4  12   5        5.94        6.30      0.35 o 
  -3  13   5        3.04        3.05      0.49 o 
  -2  13   5      118.10      121.24      1.23 o 
  -1  13   5       33.87       30.26      0.59 o 
   0  13   5       82.23       85.89      0.93 o 
   1  13   5       33.84       31.51      0.72 o 
   2  13   5      119.70      122.32      1.58 o 
   3  13   5        3.22        3.38      0.34 o 
  -2  14   5        9.92        9.34      0.43 o 
  -1  14   5       59.09       64.49      0.94 o 
   0  14   5       41.24       41.29      0.82 o 
   1  14   5       59.30       65.27      1.10 o 
   2  14   5       11.04       11.12      0.48 o 
  -1  15   5       70.62       77.82      1.57 o 
   0  15   5        0.25       -0.27      0.40 o 
   1  15   5       70.42       79.55      1.52 o 
   0   0   6     8297.56     8153.65     68.27 o 
   1   0   6      300.52      303.72      1.94 o 
   2   0   6      169.45      210.02      1.38 o 
   3   0   6      206.36      184.60      1.32 o 
   4   0   6        1.39        0.52      0.16 o 
   5   0   6       13.85       14.36      0.35 o 
   6   0   6       39.35       35.50      0.83 o 
  -6   1   6       82.67       79.79      1.21 o 
  -5   1   6        5.16        5.77      0.29 o 
  -4   1   6      147.84      146.39      1.07 o 
  -3   1   6      416.86      439.17      3.00 o 
  -2   1   6      995.96     1035.07      6.31 o 
  -1   1   6     1632.75     1600.60      9.64 o 
   0   1   6      355.40      337.85      2.23 o 
   1   1   6     1637.34     1602.50     10.09 o 
   2   1   6      970.76      998.16      6.43 o 
   3   1   6      428.94      450.65      2.88 o 
   4   1   6      149.78      149.22      1.11 o 
   5   1   6        5.74        6.34      0.24 o 
   6   1   6       85.96       83.81      0.88 o 
  -6   2   6       21.29       18.61      0.75 o 
  -5   2   6      332.20      324.22      3.07 o 
  -4   2   6        2.88        2.65      0.24 o 
  -3   2   6      227.06      245.94      1.62 o 
  -2   2   6      325.17      366.02      2.21 o 
  -1   2   6     1723.76     1713.24      9.44 o 
   0   2   6      994.26     1023.10      5.85 o 
   1   2   6     1719.38     1715.23     10.02 o 
   2   2   6      329.16      370.46      2.69 o 
   3   2   6      223.63      239.16      1.52 o 
   4   2   6        2.74        2.84      0.16 o 
   5   2   6      335.32      330.94      2.01 o 
   6   2   6       21.30       18.99      0.51 o 
  -6   3   6        1.38        1.43      0.43 o 
  -5   3   6       27.75       25.73      0.58 o 
  -4   3   6      224.76      225.30      1.69 o 
  -3   3   6      374.81      393.34      2.64 o 
  -2   3   6     1737.81     1813.48     10.34 o 
  -1   3   6      285.13      287.01      1.71 o 
   0   3   6      131.92      120.48      0.80 o 
   1   3   6      299.01      303.35      1.70 o 
   2   3   6     1739.24     1818.50     10.22 o 
   3   3   6      359.65      369.84      2.29 o 
   4   3   6      222.66      223.52      1.46 o 
   5   3   6       27.07       25.04      0.39 o 
   6   3   6        1.69        1.42      0.28 o 
  -6   4   6       30.17       28.72      1.06 o 
  -5   4   6       62.56       60.64      0.83 o 
  -4   4   6       49.46       45.18      0.62 o 
  -3   4   6        4.07        3.12      0.20 o 
  -2   4   6     2296.56     2492.71     15.02 o 
  -1   4   6      703.57      772.52      4.32 o 
   0   4   6     1901.75     2050.17     11.25 o 
   1   4   6      704.37      772.95      4.32 o 
   2   4   6     2267.61     2500.08     12.99 o 
   3   4   6        2.85        2.11      0.14 o 
   4   4   6       52.09       48.29      0.48 o 
   5   4   6       65.56       62.51      0.64 o 
   6   4   6       30.22       27.85      0.56 o 
  -6   5   6        3.15        2.71      0.51 o 
  -5   5   6        4.59        5.38      0.39 o 
  -4   5   6      473.35      469.84      3.17 o 
  -3   5   6        1.73        1.50      0.19 o 
  -2   5   6     1195.69     1247.69      7.00 o 
  -1   5   6     1129.49     1182.98      6.55 o 
   0   5   6       70.77       75.83      0.57 o 
   1   5   6     1132.13     1183.40      6.51 o 
   2   5   6     1167.16     1224.54      6.71 o 
   3   5   6        2.44        2.17      0.15 o 
   4   5   6      468.59      466.93      3.02 o 
   5   5   6        4.91        5.64      0.27 o 
   6   5   6        2.99        3.60      0.33 o 
  -6   6   6        1.15       -0.39      0.61 o 
  -5   6   6      125.78      131.12      1.34 o 
  -4   6   6       26.40       28.49      0.53 o 
  -3   6   6       99.26       90.89      0.93 o 
  -2   6   6      288.04      282.81      1.82 o 
  -1   6   6      735.80      700.70      4.16 o 
   0   6   6        0.97        0.08      0.11 o 
   1   6   6      739.28      705.76      4.01 o 
   2   6   6      295.03      287.67      1.69 o 
   3   6   6      102.97       93.42      0.69 o 
   4   6   6       24.96       26.95      0.51 o 
   5   6   6      123.14      127.17      1.04 o 
   6   6   6        1.19        0.81      0.47 o 
  -5   7   6       53.78       53.77      0.91 o 
  -4   7   6       34.69       35.00      0.60 o 
  -3   7   6     1265.76     1308.10      7.90 o 
  -2   7   6      511.80      537.69      3.18 o 
  -1   7   6       26.15       23.72      0.35 o 
   0   7   6      467.83      470.81      2.75 o 
   1   7   6       21.15       19.20      0.32 o 
   2   7   6      512.56      533.93      3.00 o 
   3   7   6     1287.92     1325.53      7.26 o 
   4   7   6       34.62       33.94      0.52 o 
   5   7   6       53.79       53.47      0.70 o 
  -5   8   6       56.67       56.12      0.99 o 
  -4   8   6        4.00        3.65      0.29 o 
  -3   8   6        2.42        1.82      0.25 o 
  -2   8   6       90.62       84.13      0.71 o 
  -1   8   6      414.78      421.69      2.45 o 
   0   8   6        3.68        2.84      0.16 o 
   1   8   6      406.35      415.86      2.58 o 
   2   8   6       94.17       86.98      0.69 o 
   3   8   6        3.39        2.48      0.21 o 
   4   8   6        5.29        5.20      0.27 o 
   5   8   6       55.89       54.65      0.68 o 
  -5   9   6       22.10       19.45      0.76 o 
  -4   9   6       23.39       26.74      0.68 o 
  -3   9   6       44.97       43.62      0.72 o 
  -2   9   6       73.05       67.13      0.64 o 
  -1   9   6       96.00       98.63      0.78 o 
   0   9   6       57.38       58.47      0.62 o 
   1   9   6       98.45       98.89      0.83 o 
   2   9   6       75.47       69.51      0.62 o 
   3   9   6       44.32       42.79      0.50 o 
   4   9   6       24.50       27.91      0.56 o 
   5   9   6       21.16       18.88      0.77 o 
  -4  10   6       16.05       16.93      0.63 o 
  -3  10   6       99.87       99.93      0.96 o 
  -2  10   6      162.19      162.76      1.18 o 
  -1  10   6      460.27      454.63      2.69 o 
   0  10   6       77.02       72.70      0.72 o 
   1  10   6      462.23      456.13      2.84 o 
   2  10   6      160.56      159.65      1.18 o 
   3  10   6       98.92       97.19      0.82 o 
   4  10   6       15.74       16.50      0.49 o 
  -4  11   6        1.91        1.68      0.44 o 
  -3  11   6      294.50      307.70      2.39 o 
  -2  11   6       56.75       54.40      0.66 o 
  -1  11   6       67.41       63.63      0.67 o 
   0  11   6      279.27      287.77      1.88 o 
   1  11   6       69.73       67.50      0.71 o 
   2  11   6       57.73       56.20      0.62 o 
   3  11   6      291.48      297.05      2.64 o 
   4  11   6        1.81        1.71      0.28 o 
  -3  12   6       36.28       36.10      0.85 o 
  -2  12   6       43.08       42.08      0.69 o 
  -1  12   6       63.61       60.57      0.68 o 
   0  12   6      158.55      153.13      1.18 o 
   1  12   6       60.66       57.00      0.68 o 
   2  12   6       40.28       38.92      0.71 o 
   3  12   6       35.37       32.21      0.61 o 
  -3  13   6       13.71       11.72      0.58 o 
  -2  13   6       54.50       55.16      0.84 o 
  -1  13   6        2.91        1.72      0.31 o 
   0  13   6        2.49        2.49      0.34 o 
   1  13   6        2.56        1.61      0.33 o 
   2  13   6       53.90       56.23      0.93 o 
   3  13   6       13.75       12.00      0.51 o 
  -2  14   6       24.11       25.93      0.79 o 
  -1  14   6       16.34       16.53      0.59 o 
   0  14   6       23.00       21.07      0.79 o 
   1  14   6       15.99       16.27      0.63 o 
   2  14   6       23.98       26.95      0.83 o 
   0  15   6        0.21        0.20      0.46 o 
   1   0   7      372.43      361.00      2.36 o 
   2   0   7     1616.74     1647.59      9.83 o 
   3   0   7       18.37       22.55      0.38 o 
   4   0   7      367.16      381.84      2.45 o 
   5   0   7        1.84        1.01      0.19 o 
   6   0   7        0.00        0.40      0.37 o 
  -6   1   7       70.01       75.52      1.38 o 
  -5   1   7       83.28       78.58      0.88 o 
  -4   1   7      301.36      300.64      2.05 o 
  -3   1   7      220.77      223.21      1.56 o 
  -2   1   7       24.24       24.31      0.31 o 
  -1   1   7       54.73       62.86      0.50 o 
   0   1   7     6386.97     6374.74     55.50 o 
   1   1   7       49.56       56.99      0.50 o 
   2   1   7       27.22       27.41      0.33 o 
   3   1   7      230.00      232.79      1.77 o 
   4   1   7      310.17      309.48      2.03 o 
   5   1   7       85.04       80.23      0.72 o 
   6   1   7       71.10       75.72      0.85 o 
  -6   2   7       75.09       89.55      1.31 o 
  -5   2   7        5.35        4.91      0.30 o 
  -4   2   7      106.20      105.14      0.97 o 
  -3   2   7       90.12       89.31      0.73 o 
  -2   2   7       21.94       17.81      0.27 o 
  -1   2   7      588.96      611.74      3.75 o 
   0   2   7       31.56       28.75      0.30 o 
   1   2   7      601.91      624.63      3.78 o 
   2   2   7       19.89       15.07      0.27 o 
   3   2   7       94.43       93.16      0.72 o 
   4   2   7      107.26      107.28      0.83 o 
   5   2   7        5.83        5.55      0.24 o 
   6   2   7       73.63       85.27      0.93 o 
  -6   3   7       31.14       32.26      1.01 o 
  -5   3   7       74.44       69.50      0.86 o 
  -4   3   7       35.30       28.29      0.49 o 
  -3   3   7      425.38      428.20      2.71 o 
  -2   3   7      341.47      358.86      2.30 o 
  -1   3   7      470.37      465.94      2.72 o 
   0   3   7        5.84        3.31      0.12 o 
   1   3   7      461.48      451.39      2.75 o 
   2   3   7      338.14      355.46      2.28 o 
   3   3   7      428.79      430.88      2.48 o 
   4   3   7       34.10       27.80      0.48 o 
   5   3   7       73.79       69.53      0.64 o 
   6   3   7       31.04       29.36      0.62 o 
  -6   4   7       12.38       13.54      0.67 o 
  -5   4   7       27.46       26.01      0.74 o 
  -4   4   7      386.36      385.62      2.77 o 
  -3   4   7      104.48      106.16      0.89 o 
  -2   4   7     2888.21     2957.41     16.22 o 
  -1   4   7     1186.19     1307.92      7.18 o 
   0   4   7       58.93       63.59      0.51 o 
   1   4   7     1174.81     1286.35      6.89 o 
   2   4   7     2899.11     2972.12     16.18 o 
   3   4   7      105.06      105.61      0.76 o 
   4   4   7      376.01      372.90      2.23 o 
   5   4   7       27.97       26.99      0.49 o 
   6   4   7       11.90       12.24      0.47 o 
  -6   5   7       38.32       40.12      1.43 o 
  -5   5   7       10.81       10.38      0.49 o 
  -4   5   7      149.89      151.16      1.27 o 
  -3   5   7      194.29      176.50      1.37 o 
  -2   5   7      440.74      455.30      2.62 o 
  -1   5   7      334.95      336.86      1.96 o 
   0   5   7     1742.42     1677.30      9.67 o 
   1   5   7      333.26      334.31      1.91 o 
   2   5   7      428.66      440.67      2.55 o 
   3   5   7      199.32      181.03      1.18 o 
   4   5   7      141.26      140.80      0.96 o 
   5   5   7       11.21       11.54      0.39 o 
   6   5   7       37.82       40.30      0.68 o 
  -5   6   7       62.39       58.44      0.99 o 
  -4   6   7      156.23      149.12      1.26 o 
  -3   6   7      393.68      385.26      2.61 o 
  -2   6   7       51.38       54.93      0.56 o 
  -1   6   7      232.04      227.98      1.48 o 
   0   6   7      480.32      522.90      3.25 o 
   1   6   7      225.53      227.50      1.44 o 
   2   6   7       53.58       56.80      0.51 o 
   3   6   7      395.94      386.10      2.26 o 
   4   6   7      157.62      151.24      1.24 o 
   5   6   7       62.10       57.55      0.77 o 
  -5   7   7       26.13       22.16      0.70 o 
  -4   7   7       36.47       39.07      0.61 o 
  -3   7   7      294.36      294.76      2.10 o 
  -2   7   7       44.11       44.60      0.50 o 
  -1   7   7      210.82      199.95      1.33 o 
   0   7   7        2.13        3.14      0.15 o 
   1   7   7      216.13      207.02      1.32 o 
   2   7   7       44.02       44.12      0.45 o 
   3   7   7      300.32      298.26      1.81 o 
   4   7   7       37.24       39.57      0.58 o 
   5   7   7       26.17       21.93      0.54 o 
  -5   8   7        7.51        7.79      0.49 o 
  -4   8   7       85.04       82.71      1.01 o 
  -3   8   7       97.20      100.89      0.92 o 
  -2   8   7      239.19      232.62      1.56 o 
  -1   8   7      317.89      313.32      1.92 o 
   0   8   7      428.80      442.54      2.63 o 
   1   8   7      324.04      319.78      1.97 o 
   2   8   7      231.95      225.26      1.50 o 
   3   8   7       96.02       96.80      1.02 o 
   4   8   7       82.44       79.60      0.80 o 
   5   8   7        8.09        7.85      0.37 o 
  -5   9   7       14.52       13.83      0.80 o 
  -4   9   7       28.60       28.31      0.78 o 
  -3   9   7       54.48       52.77      0.69 o 
  -2   9   7       43.90       45.15      0.55 o 
  -1   9   7      165.91      165.69      1.16 o 
   0   9   7     2153.45     2251.39     12.64 o 
   1   9   7      169.13      169.38      1.19 o 
   2   9   7       40.53       42.57      0.54 o 
   3   9   7       53.52       51.55      0.56 o 
   4   9   7       29.62       28.37      0.59 o 
   5   9   7       14.86       13.04      0.48 o 
  -4  10   7        7.95        6.89      0.43 o 
  -3  10   7        7.16        6.12      0.33 o 
  -2  10   7       95.58       94.65      0.86 o 
  -1  10   7      141.42      143.15      1.04 o 
   0  10   7        6.80        4.41      0.23 o 
   1  10   7      143.41      146.19      1.15 o 
   2  10   7      100.88       99.62      0.87 o 
   3  10   7        7.54        6.60      0.29 o 
   4  10   7        7.43        6.02      0.33 o 
  -4  11   7       12.24       10.58      0.55 o 
  -3  11   7        5.96        4.45      0.44 o 
  -2  11   7       20.52       18.88      0.50 o 
  -1  11   7       60.43       56.49      0.63 o 
   0  11   7       59.33       51.70      0.61 o 
   1  11   7       60.64       58.30      0.67 o 
   2  11   7       19.28       19.09      0.46 o 
   3  11   7        5.97        3.71      0.30 o 
   4  11   7       13.11       12.18      0.44 o 
  -3  12   7       22.15       20.34      0.74 o 
  -2  12   7       23.52       26.01      0.63 o 
  -1  12   7       29.11       27.64      0.52 o 
   0  12   7       30.01       28.50      0.54 o 
   1  12   7       28.79       27.68      0.62 o 
   2  12   7       25.42       27.40      0.73 o 
   3  12   7       21.80       20.02      0.64 o 
  -3  13   7        6.31        7.25      0.61 o 
  -2  13   7       31.72       34.90      0.90 o 
  -1  13   7       17.24       13.56      0.47 o 
   0  13   7      203.54      222.57      1.80 o 
   1  13   7       17.13       13.40      0.54 o 
   2  13   7       32.48       35.00      0.83 o 
   3  13   7        6.36        7.93      0.47 o 
  -2  14   7       56.50       53.47      1.15 o 
  -1  14   7      117.78      125.83      1.35 o 
   0  14   7       28.83       24.26      0.78 o 
   1  14   7      119.63      130.00      1.43 o 
   2  14   7       56.41       54.79      1.16 o 
   0   0   8      934.30     1001.05      9.19 o 
   1   0   8      264.83      274.82      1.71 o 
   2   0   8      374.19      367.62      2.29 o 
   3   0   8        0.09        0.16      0.17 o 
   4   0   8      567.00      561.64      3.68 o 
   5   0   8       91.48       79.74      0.73 o 
   6   0   8        1.19        1.49      0.37 o 
  -6   1   8       62.25       65.11      1.14 o 
  -5   1   8       11.60       11.80      0.32 o 
  -4   1   8       35.66       31.41      0.51 o 
  -3   1   8      261.16      244.75      1.66 o 
  -2   1   8      288.16      283.06      1.80 o 
  -1   1   8        2.05        2.13      0.19 o 
   0   1   8     1005.77      989.75      5.99 o 
   1   1   8        1.03        1.89      0.15 o 
   2   1   8      296.29      294.48      1.88 o 
   3   1   8      255.92      237.95      1.82 o 
   4   1   8       36.20       31.71      0.46 o 
   5   1   8       11.45       11.78      0.34 o 
   6   1   8       61.96       63.53      0.96 o 
  -6   2   8        5.81        4.70      0.53 o 
  -5   2   8      140.11      144.93      1.36 o 
  -4   2   8       21.57       22.27      0.56 o 
  -3   2   8      274.29      273.34      1.85 o 
  -2   2   8       22.46       18.42      0.32 o 
  -1   2   8     3898.02     4089.55     32.90 o 
   0   2   8      427.60      435.92      2.68 o 
   1   2   8     3875.31     4026.85     27.40 o 
   2   2   8       23.68       19.65      0.32 o 
   3   2   8      271.19      270.53      1.92 o 
   4   2   8       21.54       22.21      0.47 o 
   5   2   8      139.74      142.69      1.10 o 
   6   2   8        5.80        4.16      0.32 o 
  -6   3   8       43.28       45.61      1.41 o 
  -5   3   8        0.41       -0.02      0.41 o 
  -4   3   8        3.58        2.69      0.25 o 
  -3   3   8      921.07      938.44      5.59 o 
  -2   3   8       30.10       25.24      0.38 o 
  -1   3   8      833.92      890.85      5.20 o 
   0   3   8       57.46       33.54      0.35 o 
   1   3   8      863.52      918.89      5.38 o 
   2   3   8       27.01       22.69      0.36 o 
   3   3   8      933.70      939.37      5.61 o 
   4   3   8        3.23        2.94      0.27 o 
   5   3   8        0.50        0.18      0.22 o 
   6   3   8       42.68       41.78      0.69 o 
  -6   4   8       13.06       13.59      1.07 o 
  -5   4   8       14.54       13.13      0.77 o 
  -4   4   8      250.27      242.52      1.83 o 
  -3   4   8      114.87      105.04      0.86 o 
  -2   4   8       87.42       81.00      0.67 o 
  -1   4   8      362.73      385.32      2.24 o 
   0   4   8      263.13      269.51      1.68 o 
   1   4   8      364.38      384.35      2.25 o 
   2   4   8       92.68       85.47      0.72 o 
   3   4   8      117.24      106.86      0.80 o 
   4   4   8      250.66      240.67      1.55 o 
   5   4   8       13.68       12.65      0.38 o 
   6   4   8       13.27       13.43      0.52 o 
  -5   5   8       47.56       49.00      0.97 o 
  -4   5   8       68.20       61.21      0.80 o 
  -3   5   8      223.85      223.31      1.53 o 
  -2   5   8      182.81      178.12      1.20 o 
  -1   5   8        3.33        2.03      0.15 o 
   0   5   8      308.60      299.55      1.86 o 
   1   5   8        3.63        2.15      0.14 o 
   2   5   8      186.55      182.91      1.21 o 
   3   5   8      223.69      222.46      1.41 o 
   4   5   8       70.37       62.84      0.58 o 
   5   5   8       48.52       48.62      0.70 o 
  -5   6   8      101.51      108.95      1.46 o 
  -4   6   8      227.17      238.11      1.89 o 
  -3   6   8        1.02        1.87      0.26 o 
  -2   6   8       73.52       68.42      0.61 o 
  -1   6   8      604.50      586.92      3.44 o 
   0   6   8       14.07       11.00      0.29 o 
   1   6   8      602.53      586.43      3.35 o 
   2   6   8       73.67       69.57      0.60 o 
   3   6   8        0.99        1.93      0.19 o 
   4   6   8      224.00      233.39      1.53 o 
   5   6   8      106.60      113.72      1.15 o 
  -5   7   8        0.35        0.02      0.52 o 
  -4   7   8        9.62        9.38      0.40 o 
  -3   7   8      649.81      654.26      4.32 o 
  -2   7   8      487.73      495.41      3.05 o 
  -1   7   8      380.87      380.05      2.43 o 
   0   7   8      235.85      200.81      1.39 o 
   1   7   8      372.85      373.83      2.21 o 
   2   7   8      492.94      495.70      2.85 o 
   3   7   8      641.81      640.43      3.73 o 
   4   7   8       10.05        9.26      0.27 o 
   5   7   8        0.44        0.74      0.33 o 
  -5   8   8        1.07        1.15      0.46 o 
  -4   8   8       32.57       31.67      0.80 o 
  -3   8   8      440.32      436.40      3.03 o 
  -2   8   8      193.64      179.75      1.29 o 
  -1   8   8      285.41      272.06      1.75 o 
   0   8   8       59.25       57.01      0.61 o 
   1   8   8      290.86      279.18      1.76 o 
   2   8   8      199.84      184.41      1.24 o 
   3   8   8      441.41      429.78      2.62 o 
   4   8   8       30.45       28.64      0.45 o 
   5   8   8        1.23        1.49      0.31 o 
  -4   9   8       21.80       19.27      0.72 o 
  -3   9   8        1.67        1.36      0.28 o 
  -2   9   8       71.73       75.50      0.72 o 
  -1   9   8       99.31       98.89      0.82 o 
   0   9   8        0.00        0.54      0.20 o 
   1   9   8      101.57      100.23      0.84 o 
   2   9   8       69.82       73.14      0.73 o 
   3   9   8        1.72        1.30      0.22 o 
   4   9   8       21.75       18.66      0.49 o 
  -4  10   8        4.88        5.56      0.57 o 
  -3  10   8       74.67       73.37      1.02 o 
  -2  10   8      109.96      112.32      0.95 o 
  -1  10   8      293.51      292.53      1.85 o 
   0  10   8       22.45       19.28      0.43 o 
   1  10   8      282.53      283.15      1.91 o 
   2  10   8      113.37      115.05      0.95 o 
   3  10   8       73.37       69.89      0.81 o 
   4  10   8        5.07        6.03      0.33 o 
  -4  11   8        5.53        3.37      0.55 o 
  -3  11   8      260.40      276.95      2.97 o 
  -2  11   8        1.88        2.34      0.27 o 
  -1  11   8       85.35       84.28      0.79 o 
   0  11   8      135.11      134.80      1.06 o 
   1  11   8       84.70       83.24      0.82 o 
   2  11   8        1.98        1.53      0.33 o 
   3  11   8      258.24      271.17      2.19 o 
   4  11   8        5.60        4.07      0.39 o 
  -3  12   8        1.40        1.67      0.46 o 
  -2  12   8      191.72      200.56      1.69 o 
  -1  12   8       20.74       18.44      0.54 o 
   0  12   8       35.01       32.33      0.63 o 
   1  12   8       21.66       19.17      0.61 o 
   2  12   8      191.72      198.47      2.34 o 
   3  12   8        1.28        1.16      0.35 o 
  -2  13   8       15.73       13.28      0.54 o 
  -1  13   8       36.13       35.99      0.75 o 
   0  13   8        8.84        8.21      0.41 o 
   1  13   8       36.48       36.31      0.82 o 
   2  13   8       15.33       13.35      0.61 o 
  -1  14   8        5.38        5.69      0.49 o 
   0  14   8       53.76       59.24      1.08 o 
   1  14   8        5.56        5.90      0.55 o 
   1   0   9      304.89      307.46      1.99 o 
   2   0   9     1564.54     1530.51      8.82 o 
   3   0   9      346.87      377.14      2.44 o 
   4   0   9      745.67      772.16      5.29 o 
   5   0   9       36.53       37.49      0.63 o 
   6   0   9        1.53        2.76      0.42 o 
  -6   1   9       18.19       17.31      0.82 o 
  -5   1   9        4.53        4.64      0.25 o 
  -4   1   9      240.28      250.22      1.91 o 
  -3   1   9      861.33      847.59      5.27 o 
  -2   1   9      175.10      177.22      1.20 o 
  -1   1   9       61.45       59.64      0.54 o 
   0   1   9      460.66      424.92      2.78 o 
   1   1   9       62.92       61.77      0.54 o 
   2   1   9      168.75      170.59      1.29 o 
   3   1   9      856.78      843.26      5.80 o 
   4   1   9      237.72      245.87      1.81 o 
   5   1   9        5.34        5.46      0.29 o 
   6   1   9       17.90       15.78      0.57 o 
  -6   2   9       23.47       27.20      1.46 o 
  -5   2   9        1.38        1.48      0.41 o 
  -4   2   9       91.02       89.34      0.82 o 
  -3   2   9      160.94      160.57      1.21 o 
  -2   2   9       18.38       20.61      0.33 o 
  -1   2   9       49.94       51.07      0.53 o 
   0   2   9      396.97      425.11      2.63 o 
   1   2   9       47.80       48.83      0.53 o 
   2   2   9       19.22       21.53      0.38 o 
   3   2   9      162.50      161.33      1.22 o 
   4   2   9       91.10       90.93      0.82 o 
   5   2   9        1.39        1.84      0.27 o 
   6   2   9       23.83       25.93      0.78 o 
  -5   3   9       26.18       23.32      0.95 o 
  -4   3   9       37.70       33.40      0.61 o 
  -3   3   9      359.37      371.20      2.32 o 
  -2   3   9      149.74      152.03      1.06 o 
  -1   3   9       85.00       84.43      0.64 o 
   0   3   9     1982.67     2129.56     11.92 o 
   1   3   9       89.46       87.82      0.68 o 
   2   3   9      149.11      152.76      1.13 o 
   3   3   9      345.27      353.69      2.66 o 
   4   3   9       40.00       35.90      0.55 o 
   5   3   9       27.33       25.76      0.58 o 
  -5   4   9        5.46        5.85      0.52 o 
  -4   4   9      154.72      147.57      1.28 o 
  -3   4   9       27.13       28.33      0.42 o 
  -2   4   9      767.29      761.15      4.49 o 
  -1   4   9      372.60      388.30      2.24 o 
   0   4   9      149.09      150.91      1.02 o 
   1   4   9      381.95      395.26      2.30 o 
   2   4   9      754.24      741.13      4.63 o 
   3   4   9       27.45       28.65      0.47 o 
   4   4   9      157.74      149.26      1.14 o 
   5   4   9        5.40        6.06      0.30 o 
  -5   5   9       20.41       22.74      0.84 o 
  -4   5   9       39.31       39.56      0.68 o 
  -3   5   9      637.82      646.82      3.79 o 
  -2   5   9      818.96      838.03      4.78 o 
  -1   5   9      177.93      173.11      1.15 o 
   0   5   9      882.91      902.23      5.34 o 
   1   5   9      174.50      170.88      1.14 o 
   2   5   9      826.13      845.04      4.76 o 
   3   5   9      632.70      637.14      3.75 o 
   4   5   9       39.30       39.86      0.49 o 
   5   5   9       20.08       21.96      0.55 o 
  -5   6   9       29.47       26.59      0.94 o 
  -4   6   9        8.11        6.59      0.35 o 
  -3   6   9      256.39      253.67      1.75 o 
  -2   6   9       93.49       91.90      0.75 o 
  -1   6   9      478.71      490.11      2.94 o 
   0   6   9      148.72      150.75      1.07 o 
   1   6   9      476.44      487.45      2.81 o 
   2   6   9       89.54       87.64      0.72 o 
   3   6   9      259.53      252.72      1.63 o 
   4   6   9        8.42        7.39      0.28 o 
   5   6   9       30.45       28.08      0.66 o 
  -5   7   9       15.74       15.38      0.70 o 
  -4   7   9        9.85        9.95      0.46 o 
  -3   7   9      222.06      224.03      1.63 o 
  -2   7   9      324.18      324.86      2.10 o 
  -1   7   9        4.37        2.96      0.23 o 
   0   7   9        2.66        2.91      0.21 o 
   1   7   9        4.81        3.70      0.18 o 
   2   7   9      322.28      320.92      2.00 o 
   3   7   9      223.39      219.81      1.47 o 
   4   7   9        9.46        9.45      0.33 o 
   5   7   9       15.65       17.03      0.61 o 
  -5   8   9       39.50       40.25      1.55 o 
  -4   8   9       71.76       72.82      1.08 o 
  -3   8   9      134.14      133.57      1.20 o 
  -2   8   9      442.91      457.24      2.85 o 
  -1   8   9       93.65       88.30      0.83 o 
   0   8   9       14.99       14.46      0.40 o 
   1   8   9      100.57       96.51      0.79 o 
   2   8   9      439.72      448.20      2.76 o 
   3   8   9      134.18      130.79      1.00 o 
   4   8   9       74.70       74.47      0.79 o 
   5   8   9       38.81       41.63      0.86 o 
  -4   9   9       66.29       66.31      1.34 o 
  -3   9   9       12.78       13.74      0.48 o 
  -2   9   9      511.27      509.68      3.14 o 
  -1   9   9       92.67       95.97      0.86 o 
   0   9   9      323.18      311.29      2.10 o 
   1   9   9       91.42       95.55      0.83 o 
   2   9   9      513.91      510.99      3.10 o 
   3   9   9       12.94       14.10      0.43 o 
   4   9   9       67.20       66.52      0.80 o 
  -4  10   9       16.06       13.15      0.67 o 
  -3  10   9       52.65       52.12      0.92 o 
  -2  10   9        7.17        4.46      0.27 o 
  -1  10   9       40.62       42.79      0.60 o 
   0  10   9       41.75       40.02      0.57 o 
   1  10   9       41.69       44.25      0.62 o 
   2  10   9        8.41        5.64      0.31 o 
   3  10   9       52.01       49.16      0.73 o 
   4  10   9       16.02       13.79      0.49 o 
  -3  11   9        1.82        2.02      0.44 o 
  -2  11   9       64.35       71.69      0.86 o 
  -1  11   9       17.81       16.76      0.48 o 
   0  11   9        0.40        0.10      0.25 o 
   1  11   9       17.68       15.95      0.49 o 
   2  11   9       63.47       69.69      0.97 o 
   3  11   9        1.74        2.12      0.35 o 
  -3  12   9        4.36        4.52      0.52 o 
  -2  12   9       50.54       51.25      0.86 o 
  -1  12   9      192.07      195.55      1.56 o 
   0  12   9        9.07        9.78      0.41 o 
   1  12   9      191.06      198.13      1.70 o 
   2  12   9       50.78       52.81      0.96 o 
   3  12   9        4.49        4.30      0.42 o 
  -2  13   9       25.17       30.00      0.82 o 
  -1  13   9       19.34       14.59      0.62 o 
   0  13   9      245.70      264.09      2.46 o 
   1  13   9       19.42       15.62      0.59 o 
   2  13   9       23.87       28.86      0.97 o 
   0  14   9        1.01        1.17      0.48 o 
   0   0  10     1068.61     1116.85      9.26 o 
   1   0  10      346.04      342.43      2.17 o 
   2   0  10       90.70       90.75      0.72 o 
   3   0  10      144.17      150.53      1.21 o 
   4   0  10       70.02       73.37      0.84 o 
   5   0  10        1.02       -0.10      0.31 o 
  -5   1  10        1.86        3.39      0.26 o 
  -4   1  10       93.38       95.68      0.91 o 
  -3   1  10       25.76       23.07      0.42 o 
  -2   1  10      231.02      226.09      1.46 o 
  -1   1  10      192.30      186.22      1.28 o 
   0   1  10      902.36      932.65      5.49 o 
   1   1  10      193.16      186.25      1.27 o 
   2   1  10      230.55      227.58      1.60 o 
   3   1  10       22.57       19.99      0.45 o 
   4   1  10       92.27       94.99      0.94 o 
   5   1  10        1.81        2.27      0.34 o 
  -5   2  10      246.32      254.91      2.88 o 
  -4   2  10        0.94        1.14      0.22 o 
  -3   2  10       82.51       84.10      0.80 o 
  -2   2  10      128.89      131.78      0.99 o 
  -1   2  10     1377.77     1413.07      9.23 o 
   0   2  10      190.68      208.18      1.47 o 
   1   2  10     1382.01     1397.13      8.48 o 
   2   2  10      128.28      131.40      1.04 o 
   3   2  10       84.15       85.14      0.74 o 
   4   2  10        1.22        1.40      0.21 o 
   5   2  10      250.17      253.36      2.14 o 
  -5   3  10       26.07       24.14      0.93 o 
  -4   3  10       43.25       38.62      0.55 o 
  -3   3  10      498.71      492.76      3.10 o 
  -2   3  10      318.29      311.09      2.01 o 
  -1   3  10      465.29      433.60      2.61 o 
   0   3  10      483.35      466.70      2.77 o 
   1   3  10      459.82      424.07      2.62 o 
   2   3  10      325.52      319.21      2.17 o 
   3   3  10      483.60      478.67      3.49 o 
   4   3  10       42.05       36.79      0.62 o 
   5   3  10       25.91       25.59      0.68 o 
  -5   4  10       14.07       12.61      0.75 o 
  -4   4  10       41.04       43.19      0.67 o 
  -3   4  10       74.01       73.32      0.69 o 
  -2   4  10       72.16       68.17      0.62 o 
  -1   4  10      245.39      243.22      1.47 o 
   0   4  10        3.99        2.12      0.16 o 
   1   4  10      243.25      239.93      1.51 o 
   2   4  10       74.64       70.20      0.67 o 
   3   4  10       71.38       70.65      0.78 o 
   4   4  10       41.95       43.74      0.59 o 
   5   4  10       13.53       13.10      0.46 o 
  -5   5  10        8.21        7.97      0.56 o 
  -4   5  10       17.18       18.11      0.55 o 
  -3   5  10      200.92      199.23      1.43 o 
  -2   5  10       34.68       30.52      0.43 o 
  -1   5  10      167.25      171.04      1.14 o 
   0   5  10      519.93      526.09      3.18 o 
   1   5  10      169.27      175.08      1.17 o 
   2   5  10       37.75       33.79      0.50 o 
   3   5  10      203.85      199.43      1.40 o 
   4   5  10       16.87       16.87      0.42 o 
   5   5  10        8.76        8.56      0.37 o 
  -5   6  10       98.61      102.94      1.47 o 
  -4   6  10       11.16        8.61      0.49 o 
  -3   6  10      178.89      173.56      1.26 o 
  -2   6  10      651.49      661.97      3.84 o 
  -1   6  10      342.50      321.41      2.08 o 
   0   6  10      249.17      265.96      1.77 o 
   1   6  10      353.25      331.27      2.03 o 
   2   6  10      656.45      663.03      3.83 o 
   3   6  10      179.40      170.79      1.21 o 
   4   6  10       12.60       10.87      0.37 o 
   5   6  10       93.69       97.83      1.23 o 
  -5   7  10       27.97       28.05      1.26 o 
  -4   7  10       18.74       16.88      0.59 o 
  -3   7  10      152.21      154.07      1.26 o 
  -2   7  10       54.96       49.85      0.58 o 
  -1   7  10      549.96      536.93      3.38 o 
   0   7  10       84.80       76.82      0.72 o 
   1   7  10      550.21      536.01      3.20 o 
   2   7  10       51.84       46.24      0.54 o 
   3   7  10      148.51      146.90      1.13 o 
   4   7  10       18.91       17.13      0.57 o 
   5   7  10       28.40       30.57      0.88 o 
  -4   8  10      113.24      112.74      2.01 o 
  -3   8  10       14.42       12.95      0.50 o 
  -2   8  10       53.22       49.83      0.64 o 
  -1   8  10        3.14        2.69      0.23 o 
   0   8  10      111.88       99.44      0.89 o 
   1   8  10        2.61        2.34      0.22 o 
   2   8  10       54.75       49.57      0.59 o 
   3   8  10       15.05       13.44      0.38 o 
   4   8  10      110.48      105.55      1.02 o 
  -4   9  10       14.86       12.72      0.73 o 
  -3   9  10       73.12       67.52      0.84 o 
  -2   9  10       58.10       61.01      0.74 o 
  -1   9  10       66.47       63.29      0.68 o 
   0   9  10        8.06        5.66      0.27 o 
   1   9  10       63.81       61.09      0.65 o 
   2   9  10       59.46       61.43      0.67 o 
   3   9  10       73.21       66.17      0.77 o 
   4   9  10       15.26       13.30      0.48 o 
  -4  10  10       72.56       75.43      2.18 o 
  -3  10  10       12.87       15.19      0.45 o 
  -2  10  10       66.49       61.01      0.75 o 
  -1  10  10      158.74      159.03      1.24 o 
   0  10  10      109.45      113.44      1.02 o 
   1  10  10      162.33      162.76      1.23 o 
   2  10  10       62.09       58.20      0.85 o 
   3  10  10       12.64       14.55      0.57 o 
   4  10  10       73.33       75.27      1.00 o 
  -3  11  10       53.42       60.35      1.11 o 
  -2  11  10        4.98        4.94      0.36 o 
  -1  11  10       99.26      100.77      1.08 o 
   0  11  10        0.95        0.14      0.26 o 
   1  11  10      101.19      104.28      1.11 o 
   2  11  10        4.73        4.75      0.40 o 
   3  11  10       54.95       60.09      0.88 o 
  -2  12  10       58.89       58.68      0.96 o 
  -1  12  10       46.97       49.55      0.85 o 
   0  12  10       60.07       57.81      0.96 o 
   1  12  10       47.93       51.69      0.89 o 
   2  12  10       58.40       57.40      1.02 o 
  -1  13  10        7.85        7.62      0.51 o 
   0  13  10       45.52       47.53      1.02 o 
   1  13  10        8.55        8.08      0.49 o 
   1   0  11      280.88      282.96      1.85 o 
   2   0  11      779.69      779.44      4.54 o 
   3   0  11        0.12       -0.17      0.19 o 
   4   0  11       28.38       26.81      0.55 o 
   5   0  11       14.32       15.56      0.58 o 
  -5   1  11       69.84       70.77      1.00 o 
  -4   1  11      151.92      146.96      1.25 o 
  -3   1  11      217.51      207.05      1.54 o 
  -2   1  11      302.10      292.44      1.81 o 
  -1   1  11      167.12      153.67      1.11 o 
   0   1  11      206.28      193.61      1.31 o 
   1   1  11      169.50      155.63      1.12 o 
   2   1  11      301.58      291.62      2.06 o 
   3   1  11      210.97      200.15      1.51 o 
   4   1  11      152.17      147.15      1.32 o 
   5   1  11       68.40       70.16      1.10 o 
  -5   2  11       41.99       43.56      0.79 o 
  -4   2  11        0.96        2.17      0.26 o 
  -3   2  11      125.32      123.12      0.98 o 
  -2   2  11      196.35      194.68      1.32 o 
  -1   2  11      437.73      427.31      2.74 o 
   0   2  11       23.59       26.27      0.37 o 
   1   2  11      444.70      436.15      2.78 o 
   2   2  11      197.71      197.33      1.43 o 
   3   2  11      117.54      114.72      0.99 o 
   4   2  11        1.09        2.04      0.26 o 
   5   2  11       41.65       44.09      1.05 o 
  -5   3  11       52.44       58.75      1.22 o 
  -4   3  11       24.50       25.02      0.54 o 
  -3   3  11       26.98       25.71      0.46 o 
  -2   3  11       48.44       43.88      0.52 o 
  -1   3  11      196.63      190.92      1.36 o 
   0   3  11       27.48       29.23      0.40 o 
   1   3  11      188.64      182.09      1.27 o 
   2   3  11       51.02       47.43      0.57 o 
   3   3  11       30.71       29.13      0.49 o 
   4   3  11       24.30       24.81      0.54 o 
   5   3  11       52.48       57.06      1.03 o 
  -5   4  11       50.20       52.48      1.25 o 
  -4   4  11      102.66       99.79      0.94 o 
  -3   4  11      128.54      129.30      1.03 o 
  -2   4  11     1127.32     1149.07      6.60 o 
  -1   4  11       62.22       63.08      0.56 o 
   0   4  11      124.02      123.72      0.91 o 
   1   4  11       62.97       64.22      0.57 o 
   2   4  11     1137.67     1148.74      7.00 o 
   3   4  11      129.84      130.90      1.16 o 
   4   4  11      104.69      102.19      0.92 o 
   5   4  11       50.42       51.78      0.87 o 
  -5   5  11       45.79       45.59      1.28 o 
  -4   5  11       75.66       80.34      0.99 o 
  -3   5  11       70.37       70.86      0.76 o 
  -2   5  11        3.63        3.57      0.21 o 
  -1   5  11      218.56      213.88      1.37 o 
   0   5  11      583.26      575.81      3.48 o 
   1   5  11      219.92      215.62      1.42 o 
   2   5  11        3.58        3.58      0.24 o 
   3   5  11       73.29       71.16      0.73 o 
   4   5  11       74.37       75.22      0.93 o 
   5   5  11       45.19       44.98      0.96 o 
  -5   6  11       11.52       11.86      1.02 o 
  -4   6  11       12.03       10.23      0.52 o 
  -3   6  11      174.27      165.89      1.21 o 
  -2   6  11      115.46      117.64      0.92 o 
  -1   6  11      435.75      413.90      2.51 o 
   0   6  11      299.30      324.61      2.09 o 
   1   6  11      440.03      416.17      2.54 o 
   2   6  11      115.35      117.74      0.95 o 
   3   6  11      169.07      158.05      1.22 o 
   4   6  11       11.83       10.80      0.44 o 
   5   6  11       11.24       12.83      0.82 o 
  -4   7  11      104.33      109.78      1.61 o 
  -3   7  11      128.66      127.42      1.09 o 
  -2   7  11      245.49      238.03      1.63 o 
  -1   7  11       27.00       26.46      0.47 o 
   0   7  11      158.14      157.49      1.17 o 
   1   7  11       27.75       26.05      0.43 o 
   2   7  11      251.49      241.39      1.64 o 
   3   7  11      127.15      124.08      1.07 o 
   4   7  11      105.10      109.28      1.15 o 
  -4   8  11      100.53      101.51      1.46 o 
  -3   8  11       65.92       61.01      0.77 o 
  -2   8  11       32.81       33.25      0.59 o 
  -1   8  11      134.72      135.65      1.10 o 
   0   8  11       32.94       29.31      0.53 o 
   1   8  11      134.16      133.97      1.09 o 
   2   8  11       29.15       29.96      0.50 o 
   3   8  11       66.08       62.60      0.80 o 
   4   8  11      101.23       98.68      1.01 o 
  -4   9  11      114.44      115.08      2.82 o 
  -3   9  11       35.63       33.38      0.66 o 
  -2   9  11       40.16       38.37      0.62 o 
  -1   9  11       45.46       42.82      0.60 o 
   0   9  11      624.67      632.90      4.05 o 
   1   9  11       45.35       42.79      0.59 o 
   2   9  11       39.44       37.02      0.61 o 
   3   9  11       36.41       34.54      0.61 o 
   4   9  11      114.04      110.33      1.42 o 
  -3  10  11       19.79       20.64      0.64 o 
  -2  10  11       57.50       55.38      0.79 o 
  -1  10  11      222.23      230.65      1.86 o 
   0  10  11        1.97        2.37      0.27 o 
   1  10  11      221.82      229.37      1.90 o 
   2  10  11       58.41       58.19      0.93 o 
   3  10  11       19.89       21.37      0.61 o 
  -3  11  11        1.32        0.54      0.37 o 
  -2  11  11       11.83       11.37      0.50 o 
  -1  11  11      145.61      157.30      1.69 o 
   0  11  11       34.98       31.68      0.77 o 
   1  11  11      143.97      159.86      1.56 o 
   2  11  11       12.98       12.97      0.53 o 
   3  11  11        1.24        1.05      0.42 o 
  -2  12  11       19.07       21.55      0.71 o 
  -1  12  11      104.67      108.15      1.48 o 
   0  12  11      104.75      107.36      1.29 o 
   1  12  11      105.79      111.96      1.32 o 
   2  12  11       18.14       21.06      0.83 o 
   0  13  11       67.02       74.47      1.39 o 
   0   0  12      609.06      609.29      5.23 o 
   1   0  12       16.03       14.42      0.34 o 
   2   0  12      376.11      379.04      2.51 o 
   3   0  12      112.57      111.91      1.00 o 
   4   0  12       42.96       45.40      0.69 o 
   5   0  12        2.37        0.86      0.41 o 
  -5   1  12       31.16       29.28      0.81 o 
  -4   1  12        8.99        8.88      0.36 o 
  -3   1  12       11.72       11.57      0.38 o 
  -2   1  12      777.38      794.05      4.55 o 
  -1   1  12      219.42      218.44      1.43 o 
   0   1  12      112.19      106.88      0.84 o 
   1   1  12      209.85      209.14      1.48 o 
   2   1  12      782.85      791.05      5.04 o 
   3   1  12       13.07       12.85      0.41 o 
   4   1  12        8.20        8.20      0.36 o 
   5   1  12       31.68       28.06      1.21 o 
  -5   2  12      103.89      109.77      1.29 o 
  -4   2  12      153.89      159.20      1.39 o 
  -3   2  12       28.48       26.57      0.49 o 
  -2   2  12       40.03       34.67      0.47 o 
  -1   2  12      615.43      623.85      3.82 o 
   0   2  12      231.65      237.68      1.59 o 
   1   2  12      601.04      604.53      3.78 o 
   2   2  12       39.60       33.92      0.52 o 
   3   2  12       28.05       27.28      0.53 o 
   4   2  12      153.14      161.76      1.57 o 
   5   2  12      104.50      108.31      1.44 o 
  -5   3  12       12.58       11.62      0.70 o 
  -4   3  12       45.39       40.94      0.66 o 
  -3   3  12      231.71      228.57      1.67 o 
  -2   3  12       69.80       69.07      0.74 o 
  -1   3  12      180.50      177.47      1.33 o 
   0   3  12      125.16      119.11      0.90 o 
   1   3  12      181.45      178.10      1.25 o 
   2   3  12       70.07       69.61      0.74 o 
   3   3  12      232.53      230.93      1.80 o 
   4   3  12       45.11       40.30      0.75 o 
   5   3  12       13.23       13.91      0.61 o 
  -5   4  12        5.52        5.15      0.67 o 
  -4   4  12       71.00       75.41      0.88 o 
  -3   4  12       52.64       49.79      0.62 o 
  -2   4  12      224.57      224.78      1.53 o 
  -1   4  12       53.87       51.48      0.55 o 
   0   4  12      578.85      601.00      3.68 o 
   1   4  12       53.77       51.51      0.54 o 
   2   4  12      228.13      225.98      1.65 o 
   3   4  12       52.14       50.75      0.68 o 
   4   4  12       70.51       74.99      0.88 o 
   5   4  12        5.25        5.98      0.42 o 
  -5   5  12       11.86       11.31      1.06 o 
  -4   5  12        4.30        3.16      0.34 o 
  -3   5  12       15.42       14.06      0.42 o 
  -2   5  12      154.58      155.30      1.13 o 
  -1   5  12      126.19      112.63      0.87 o 
   0   5  12      273.81      268.03      1.86 o 
   1   5  12      128.32      115.33      0.87 o 
   2   5  12      155.09      154.05      1.19 o 
   3   5  12       15.31       14.08      0.44 o 
   4   5  12        4.76        3.66      0.33 o 
   5   5  12       11.50       11.48      0.62 o 
  -4   6  12       66.60       67.91      1.30 o 
  -3   6  12       16.92       16.12      0.44 o 
  -2   6  12      106.56      106.96      0.89 o 
  -1   6  12      278.97      273.17      1.77 o 
   0   6  12      136.20      142.13      1.09 o 
   1   6  12      271.40      265.23      1.75 o 
   2   6  12      112.14      111.77      0.97 o 
   3   6  12       17.01       15.93      0.45 o 
   4   6  12       66.95       67.51      0.94 o 
  -4   7  12       22.04       20.05      1.08 o 
  -3   7  12      208.66      202.35      1.74 o 
  -2   7  12      118.77      117.52      0.98 o 
  -1   7  12      129.37      131.00      1.06 o 
   0   7  12       46.47       43.26      0.58 o 
   1   7  12      125.64      127.09      1.01 o 
   2   7  12      115.48      114.85      0.97 o 
   3   7  12      211.22      205.78      1.76 o 
   4   7  12       22.15       20.69      0.66 o 
  -4   8  12        3.31        4.19      0.65 o 
  -3   8  12       41.30       37.78      0.83 o 
  -2   8  12        9.90        9.92      0.35 o 
  -1   8  12        5.19        4.62      0.30 o 
   0   8  12       71.04       73.68      0.80 o 
   1   8  12        4.90        4.60      0.29 o 
   2   8  12        9.30        9.19      0.33 o 
   3   8  12       41.92       37.23      0.74 o 
   4   8  12        2.93        5.16      0.40 o 
  -3   9  12       38.58       35.50      0.73 o 
  -2   9  12       49.27       50.28      0.77 o 
  -1   9  12       57.96       55.78      0.70 o 
   0   9  12        2.18        2.24      0.29 o 
   1   9  12       58.28       54.84      0.70 o 
   2   9  12       45.81       47.21      0.75 o 
   3   9  12       38.65       35.18      0.70 o 
  -3  10  12        4.15        5.06      0.44 o 
  -2  10  12      111.73      116.60      1.32 o 
  -1  10  12       42.21       44.50      0.77 o 
   0  10  12       37.20       37.00      0.73 o 
   1  10  12       41.83       43.34      0.83 o 
   2  10  12      113.03      116.86      1.33 o 
   3  10  12        4.21        5.07      0.46 o 
  -2  11  12       25.30       21.32      0.77 o 
  -1  11  12        3.70        3.46      0.40 o 
   0  11  12       11.67        9.61      0.48 o 
   1  11  12        3.88        3.30      0.43 o 
   2  11  12       25.63       22.43      0.80 o 
  -1  12  12       16.90       17.47      0.88 o 
   0  12  12       24.16       23.07      0.79 o 
   1  12  12       17.34       19.11      0.85 o 
   1   0  13      169.27      175.56      1.35 o 
   2   0  13        4.40        4.66      0.24 o 
   3   0  13       57.62       59.59      0.74 o 
   4   0  13      179.43      184.57      1.66 o 
   5   0  13        1.66        1.56      0.44 o 
  -5   1  13       18.89       21.15      0.78 o 
  -4   1  13       11.47       12.74      0.50 o 
  -3   1  13      206.03      200.01      1.59 o 
  -2   1  13      175.18      175.88      1.24 o 
  -1   1  13      156.53      149.55      1.08 o 
   0   1  13      304.28      308.98      2.01 o 
   1   1  13      159.92      153.27      1.15 o 
   2   1  13      170.42      170.46      1.34 o 
   3   1  13      206.92      201.62      1.56 o 
   4   1  13       11.62       11.70      0.48 o 
   5   1  13       18.36       20.42      1.14 o 
  -5   2  13        4.99        4.57      0.50 o 
  -4   2  13       61.55       63.08      1.06 o 
  -3   2  13      272.55      272.48      1.87 o 
  -2   2  13      101.25       99.13      0.83 o 
  -1   2  13      214.77      208.30      1.41 o 
   0   2  13        0.57        1.03      0.19 o 
   1   2  13      221.31      215.67      1.50 o 
   2   2  13      101.89       99.28      0.88 o 
   3   2  13      272.18      274.86      2.04 o 
   4   2  13       61.70       62.69      0.92 o 
   5   2  13        4.70        3.04      0.47 o 
  -5   3  13       35.44       39.06      1.67 o 
  -4   3  13       50.72       52.37      0.86 o 
  -3   3  13       32.26       30.82      0.54 o 
  -2   3  13      285.85      287.00      1.97 o 
  -1   3  13      273.34      271.44      1.89 o 
   0   3  13        0.88        1.09      0.19 o 
   1   3  13      265.50      263.57      1.78 o 
   2   3  13      280.64      282.18      1.97 o 
   3   3  13       33.10       32.16      0.61 o 
   4   3  13       51.37       52.56      1.20 o 
   5   3  13       34.77       38.62      1.05 o 
  -4   4  13      182.32      187.53      1.74 o 
  -3   4  13      219.75      213.53      1.55 o 
  -2   4  13      274.23      271.05      1.77 o 
  -1   4  13      145.10      149.65      1.18 o 
   0   4  13        0.18        0.13      0.19 o 
   1   4  13      146.67      149.47      1.12 o 
   2   4  13      275.84      270.61      1.95 o 
   3   4  13      219.31      212.87      1.65 o 
   4   4  13      180.77      185.80      1.57 o 
  -4   5  13       28.68       33.09      0.67 o 
  -3   5  13       22.94       20.94      0.57 o 
  -2   5  13       22.61       21.78      0.47 o 
  -1   5  13       43.84       41.99      0.53 o 
   0   5  13      215.66      206.10      1.49 o 
   1   5  13       43.72       41.60      0.52 o 
   2   5  13       24.44       23.56      0.50 o 
   3   5  13       24.88       23.08      0.59 o 
   4   5  13       27.02       31.58      0.72 o 
  -4   6  13        3.70        3.29      0.55 o 
  -3   6  13       42.58       43.76      0.67 o 
  -2   6  13        5.43        4.31      0.26 o 
  -1   6  13      141.04      136.39      1.04 o 
   0   6  13       30.38       26.92      0.50 o 
   1   6  13      138.40      131.29      1.04 o 
   2   6  13        5.75        4.41      0.29 o 
   3   6  13       45.32       47.11      0.78 o 
   4   6  13        3.67        3.27      0.42 o 
  -4   7  13       70.77       68.62      1.42 o 
  -3   7  13       50.29       48.38      0.75 o 
  -2   7  13       75.27       70.17      0.76 o 
  -1   7  13      225.92      216.14      1.53 o 
   0   7  13        0.54        0.55      0.24 o 
   1   7  13      226.77      218.20      1.54 o 
   2   7  13       72.04       65.16      0.70 o 
   3   7  13       52.12       50.67      0.84 o 
   4   7  13       70.91       66.28      1.04 o 
  -3   8  13        0.01        0.21      0.31 o 
  -2   8  13      117.78      123.77      1.10 o 
  -1   8  13      148.42      148.08      1.28 o 
   0   8  13        1.79        2.98      0.29 o 
   1   8  13      146.48      146.08      1.43 o 
   2   8  13      117.44      121.38      1.21 o 
   3   8  13        0.01       -0.21      0.37 o 
  -3   9  13       10.08        8.60      0.46 o 
  -2   9  13       48.02       49.62      0.81 o 
  -1   9  13       61.70       64.97      0.80 o 
   0   9  13      213.29      212.90      1.85 o 
   1   9  13       61.36       63.09      0.89 o 
   2   9  13       47.58       49.37      0.82 o 
   3   9  13        9.65        8.17      0.47 o 
  -2  10  13        5.31        4.40      0.43 o 
  -1  10  13       93.47       93.28      1.14 o 
   0  10  13       10.64       12.65      0.53 o 
   1  10  13       95.84       95.06      1.17 o 
   2  10  13        4.88        5.09      0.46 o 
  -2  11  13       39.07       36.81      0.98 o 
  -1  11  13       63.41       70.11      1.21 o 
   0  11  13        6.09        7.07      0.47 o 
   1  11  13       65.39       70.69      1.20 o 
   2  11  13       38.28       38.15      1.20 o 
   0   0  14      644.21      636.09      5.50 o 
   1   0  14       14.09       12.33      0.38 o 
   2   0  14       56.56       57.69      0.68 o 
   3   0  14        0.92        0.67      0.29 o 
   4   0  14        6.91        7.55      0.43 o 
  -4   1  14       62.38       59.32      0.96 o 
  -3   1  14       20.00       18.92      0.53 o 
  -2   1  14       36.78       33.68      0.51 o 
  -1   1  14      229.48      231.77      1.55 o 
   0   1  14      479.57      491.31      3.07 o 
   1   1  14      232.73      234.34      1.73 o 
   2   1  14       32.47       30.06      0.51 o 
   3   1  14       21.09       19.32      0.60 o 
   4   1  14       62.20       60.07      0.94 o 
  -4   2  14       14.27       15.58      0.60 o 
  -3   2  14        7.98        6.85      0.31 o 
  -2   2  14       48.09       44.58      0.60 o 
  -1   2  14      318.04      323.08      2.06 o 
   0   2  14       14.46       10.51      0.33 o 
   1   2  14      325.48      332.96      2.20 o 
   2   2  14       47.13       43.94      0.58 o 
   3   2  14        8.11        8.14      0.39 o 
   4   2  14       14.98       16.93      0.61 o 
  -4   3  14        5.64        4.83      0.41 o 
  -3   3  14      116.47      113.02      1.29 o 
  -2   3  14      109.93      107.17      0.99 o 
  -1   3  14       39.50       38.20      0.58 o 
   0   3  14      278.31      274.53      1.81 o 
   1   3  14       37.36       35.70      0.55 o 
   2   3  14      115.05      113.25      1.01 o 
   3   3  14      118.28      116.26      1.20 o 
   4   3  14        5.41        5.68      0.47 o 
  -4   4  14       36.35       40.04      0.83 o 
  -3   4  14       77.60       82.24      0.94 o 
  -2   4  14        7.42        6.98      0.29 o 
  -1   4  14       69.28       66.53      0.72 o 
   0   4  14      619.82      600.28      3.62 o 
   1   4  14       69.54       66.21      0.70 o 
   2   4  14        8.79        7.76      0.33 o 
   3   4  14       78.10       85.53      1.01 o 
   4   4  14       34.73       38.02      0.87 o 
  -4   5  14       22.62       21.40      0.67 o 
  -3   5  14       55.33       54.08      0.81 o 
  -2   5  14      138.00      131.90      1.05 o 
  -1   5  14       87.43       81.17      0.78 o 
   0   5  14        7.63        7.91      0.34 o 
   1   5  14       90.59       82.87      0.77 o 
   2   5  14      134.63      127.91      1.14 o 
   3   5  14       54.68       53.91      0.83 o 
   4   5  14       23.81       23.99      0.70 o 
  -4   6  14       29.48       30.07      0.97 o 
  -3   6  14       58.10       53.86      0.77 o 
  -2   6  14       62.28       62.18      0.73 o 
  -1   6  14       49.59       52.54      0.64 o 
   0   6  14        0.23        0.12      0.25 o 
   1   6  14       48.16       49.78      0.62 o 
   2   6  14       60.83       60.84      0.82 o 
   3   6  14       59.15       54.58      0.85 o 
   4   6  14       29.23       29.60      0.86 o 
  -3   7  14      115.12      119.01      1.36 o 
  -2   7  14       50.22       48.03      0.70 o 
  -1   7  14      128.09      137.16      1.15 o 
   0   7  14        4.95        4.64      0.30 o 
   1   7  14      128.31      136.19      1.13 o 
   2   7  14       50.86       48.76      0.80 o 
   3   7  14      111.60      113.58      1.31 o 
  -3   8  14       17.48       17.76      0.72 o 
  -2   8  14       27.48       27.65      0.64 o 
  -1   8  14       17.59       18.75      0.59 o 
   0   8  14      151.33      155.72      1.47 o 
   1   8  14       17.25       17.45      0.62 o 
   2   8  14       27.93       28.00      0.66 o 
   3   8  14       17.62       18.48      0.67 o 
  -2   9  14      134.35      140.71      1.67 o 
  -1   9  14       71.29       69.29      0.90 o 
   0   9  14        0.14        0.66      0.37 o 
   1   9  14       73.29       71.25      1.01 o 
   2   9  14      135.30      140.67      1.39 o 
  -2  10  14       48.94       51.14      0.98 o 
  -1  10  14       12.07       12.76      0.60 o 
   0  10  14       19.85       19.80      0.74 o 
   1  10  14       12.60       13.60      0.57 o 
   2  10  14       49.81       49.79      1.33 o 
  -1  11  14       17.14       18.06      0.78 o 
   0  11  14        0.77        0.38      0.47 o 
   1  11  14       17.47       17.80      0.87 o 
   1   0  15        5.04        4.89      0.28 o 
   2   0  15       76.04       76.49      0.82 o 
   3   0  15        0.04       -0.28      0.35 o 
   4   0  15        6.41        6.33      0.48 o 
  -4   1  15      104.55      105.93      1.40 o 
  -3   1  15      109.29      109.17      1.07 o 
  -2   1  15        8.84        9.01      0.32 o 
  -1   1  15      167.02      168.53      1.23 o 
   0   1  15      127.68      137.55      1.10 o 
   1   1  15      164.76      168.30      1.28 o 
   2   1  15       10.34       10.07      0.36 o 
   3   1  15      108.88      109.38      1.17 o 
   4   1  15      105.82      108.35      1.33 o 
  -4   2  15        3.75        3.99      0.44 o 
  -3   2  15      250.12      260.21      2.23 o 
  -2   2  15       74.17       73.59      0.76 o 
  -1   2  15      196.37      192.39      1.37 o 
   0   2  15        7.34        6.20      0.28 o 
   1   2  15      201.43      198.00      1.54 o 
   2   2  15       75.10       75.35      0.77 o 
   3   2  15      252.50      263.72      2.19 o 
   4   2  15        3.74        3.67      0.44 o 
  -4   3  15       36.28       34.63      0.97 o 
  -3   3  15       91.70       98.90      1.01 o 
  -2   3  15       60.85       57.42      0.71 o 
  -1   3  15       73.01       72.57      0.78 o 
   0   3  15       39.50       33.80      0.55 o 
   1   3  15       74.88       73.28      0.75 o 
   2   3  15       61.12       56.77      0.70 o 
   3   3  15       88.69       97.23      1.19 o 
   4   3  15       37.58       35.63      1.00 o 
  -4   4  15        9.37        9.05      0.52 o 
  -3   4  15       92.48       93.04      1.00 o 
  -2   4  15       51.73       51.61      0.67 o 
  -1   4  15       94.58       90.69      0.89 o 
   0   4  15      216.58      209.60      1.50 o 
   1   4  15       97.93       92.80      0.86 o 
   2   4  15       51.03       51.22      0.71 o 
   3   4  15       92.82       95.43      1.12 o 
   4   4  15       10.03        9.26      0.58 o 
  -3   5  15       32.52       23.46      0.63 o 
  -2   5  15       67.82       70.94      0.82 o 
  -1   5  15        3.77        3.53      0.27 o 
   0   5  15      233.02      244.81      1.73 o 
   1   5  15        4.13        3.88      0.28 o 
   2   5  15       68.58       71.81      0.93 o 
   3   5  15       31.45       23.71      0.73 o 
  -3   6  15       93.53      100.43      1.12 o 
  -2   6  15        5.66        5.59      0.34 o 
  -1   6  15       52.10       57.67      0.75 o 
   0   6  15      140.87      141.39      1.18 o 
   1   6  15       51.66       57.26      0.71 o 
   2   6  15        5.42        6.12      0.42 o 
   3   6  15       91.75       96.33      1.17 o 
  -3   7  15        7.73        7.66      0.43 o 
  -2   7  15       72.86       71.85      0.90 o 
  -1   7  15      147.91      149.28      1.25 o 
   0   7  15       73.33       66.42      0.79 o 
   1   7  15      142.59      142.38      1.29 o 
   2   7  15       73.98       72.61      1.01 o 
   3   7  15        7.64        7.22      0.49 o 
  -2   8  15       17.76       15.34      0.59 o 
  -1   8  15       15.90       14.86      0.55 o 
   0   8  15       73.49       77.30      1.01 o 
   1   8  15       17.55       17.00      0.62 o 
   2   8  15       18.71       17.59      0.66 o 
  -2   9  15       22.98       22.98      0.80 o 
  -1   9  15        0.82        0.44      0.38 o 
   0   9  15       12.88       11.51      0.63 o 
   1   9  15        0.92        0.79      0.41 o 
   2   9  15       23.77       24.46      1.07 o 
  -1  10  15       23.30       25.27      0.92 o 
   0  10  15        4.72        6.23      0.57 o 
   1  10  15       22.07       24.18      1.01 o 
   0   0  16      143.64      139.36      1.63 o 
   1   0  16      105.78      109.71      0.97 o 
   2   0  16       83.17       78.55      0.89 o 
   3   0  16        6.47        6.40      0.49 o 
   4   0  16      106.78      118.30      1.81 o 
  -4   1  16       27.28       28.55      1.13 o 
  -3   1  16       25.64       25.26      0.64 o 
  -2   1  16      120.60      121.93      1.11 o 
  -1   1  16      100.70      100.80      0.91 o 
   0   1  16      155.43      150.55      1.21 o 
   1   1  16      104.23      105.23      0.96 o 
   2   1  16      125.00      127.21      1.12 o 
   3   1  16       25.99       26.04      0.80 o 
   4   1  16       27.67       27.67      1.11 o 
  -3   2  16       57.67       58.60      0.88 o 
  -2   2  16       93.37       96.67      0.91 o 
  -1   2  16       11.64       11.27      0.37 o 
   0   2  16        0.16       -0.37      0.25 o 
   1   2  16       12.25       11.21      0.38 o 
   2   2  16       93.31       96.30      0.94 o 
   3   2  16       57.64       59.45      1.01 o 
  -3   3  16       20.91       23.31      0.79 o 
  -2   3  16       20.76       19.28      0.50 o 
  -1   3  16      208.99      218.20      1.57 o 
   0   3  16        0.24       -0.09      0.25 o 
   1   3  16      211.35      217.49      1.57 o 
   2   3  16       20.02       17.81      0.55 o 
   3   3  16       21.03       23.28      0.81 o 
  -3   4  16        0.33        0.30      0.34 o 
  -2   4  16       37.55       36.50      0.67 o 
  -1   4  16       27.06       26.08      0.60 o 
   0   4  16      420.19      444.80      2.82 o 
   1   4  16       27.80       25.32      0.57 o 
   2   4  16       36.47       35.80      0.75 o 
   3   4  16        0.32        0.47      0.40 o 
  -3   5  16        3.77        3.86      0.40 o 
  -2   5  16      104.61      104.99      1.04 o 
  -1   5  16       81.52       78.68      0.86 o 
   0   5  16       17.99       21.85      0.63 o 
   1   5  16       79.08       76.05      0.85 o 
   2   5  16      102.03      103.03      1.21 o 
   3   5  16        3.67        4.11      0.44 o 
  -3   6  16       13.37       12.71      0.57 o 
  -2   6  16       72.61       76.17      0.92 o 
  -1   6  16        5.05        4.34      0.34 o 
   0   6  16       60.64       59.63      0.81 o 
   1   6  16        5.23        5.35      0.35 o 
   2   6  16       72.51       77.08      1.11 o 
   3   6  16       12.85       13.14      0.67 o 
  -2   7  16       10.92       10.74      0.48 o 
  -1   7  16       11.03       10.51      0.45 o 
   0   7  16        0.54        0.32      0.34 o 
   1   7  16       11.81       11.37      0.47 o 
   2   7  16       11.23       11.68      0.55 o 
  -2   8  16       21.80       22.03      0.78 o 
  -1   8  16       15.38       17.01      0.62 o 
   0   8  16       62.38       64.51      0.99 o 
   1   8  16       15.45       16.08      0.59 o 
   2   8  16       21.60       22.61      1.05 o 
  -1   9  16       21.61       23.32      0.85 o 
   0   9  16        0.45        0.29      0.47 o 
   1   9  16       20.81       22.34      0.95 o 
   1   0  17       28.26       30.30      0.61 o 
   2   0  17        3.27        3.19      0.39 o 
   3   0  17       44.77       45.20      1.09 o 
  -3   1  17        5.80        5.66      0.46 o 
  -2   1  17      123.84      125.31      1.33 o 
  -1   1  17      252.91      255.25      1.76 o 
   0   1  17        1.07        1.53      0.30 o 
   1   1  17      258.34      258.40      2.20 o 
   2   1  17      122.53      124.57      1.19 o 
   3   1  17        6.17        5.65      0.48 o 
  -3   2  17      106.39      118.59      1.35 o 
  -2   2  17        0.38       -0.05      0.30 o 
  -1   2  17       27.55       27.83      0.62 o 
   0   2  17        0.02       -0.42      0.28 o 
   1   2  17       26.32       25.51      0.58 o 
   2   2  17        0.30        0.01      0.30 o 
   3   2  17      106.36      120.10      1.51 o 
  -3   3  17       20.02       18.36      0.70 o 
  -2   3  17       48.24       45.43      0.77 o 
  -1   3  17       82.51       84.81      0.92 o 
   0   3  17       13.14       10.25      0.39 o 
   1   3  17       81.46       82.12      0.90 o 
   2   3  17       48.19       45.05      0.78 o 
   3   3  17       20.13       20.20      0.92 o 
  -3   4  17        5.95        6.20      0.47 o 
  -2   4  17        7.18        6.59      0.38 o 
  -1   4  17        0.26       -0.03      0.32 o 
   0   4  17        2.85        1.86      0.31 o 
   1   4  17        0.30       -0.21      0.33 o 
   2   4  17        7.33        6.39      0.44 o 
   3   4  17        5.84        6.41      0.60 o 
  -2   5  17       40.32       42.68      0.79 o 
  -1   5  17       10.48       10.54      0.42 o 
   0   5  17       84.85       84.11      1.01 o 
   1   5  17       10.56       10.31      0.45 o 
   2   5  17       39.82       44.12      0.91 o 
  -2   6  17       11.74       14.25      0.57 o 
  -1   6  17       69.16       70.58      0.97 o 
   0   6  17       55.08       60.96      0.90 o 
   1   6  17       68.23       70.60      1.00 o 
   2   6  17       12.36       16.23      0.76 o 
  -1   7  17       59.35       63.33      1.01 o 
   0   7  17       21.26       20.32      0.67 o 
   1   7  17       60.61       64.76      1.05 o 
   0   8  17       22.29       24.09      0.88 o 
   0   0  18      390.05      400.34      3.81 o 
   1   0  18        9.80        7.98      0.38 o 
   2   0  18      119.46      129.72      1.40 o 
  -2   1  18       62.67       65.81      1.03 o 
  -1   1  18       29.85       31.78      0.68 o 
   0   1  18       34.98       33.94      0.68 o 
   1   1  18       30.15       31.38      0.68 o 
   2   1  18       61.96       66.53      0.98 o 
  -2   2  18        9.48        9.51      0.44 o 
  -1   2  18       11.68       11.08      0.45 o 
   0   2  18       23.35       19.70      0.56 o 
   1   2  18       12.04       11.18      0.44 o 
   2   2  18        8.98        8.61      0.42 o 
  -2   3  18       12.61       13.20      0.50 o 
  -1   3  18       39.30       41.78      0.76 o 
   0   3  18       94.32       97.90      0.99 o 
   1   3  18       41.38       42.84      0.77 o 
   2   3  18       13.06       13.46      0.54 o 
  -2   4  18       11.40       12.27      0.53 o 
  -1   4  18        3.86        3.81      0.39 o 
   0   4  18      122.18      133.65      1.22 o 
   1   4  18        3.89        3.39      0.39 o 
   2   4  18       11.49       12.56      0.64 o 
  -1   5  18       43.04       42.70      0.84 o 
   0   5  18        0.49        0.27      0.39 o 
   1   5  18       42.80       43.10      0.88 o 
  -1   6  18       26.08       29.89      0.91 o 
   0   6  18       75.39       82.26      1.16 o 
   1   6  18       26.88       31.21      0.94 o 
   1   0  19       11.68        8.87      0.47 o 
   2   0  19       47.95       49.21      1.09 o 
  -1   1  19       10.71       11.30      0.49 o 
   0   1  19        9.44       10.89      0.46 o 
   1   1  19       10.01       10.65      0.51 o 
  -1   2  19       47.93       49.60      0.91 o 
   0   2  19        0.00       -0.27      0.36 o 
   1   2  19       49.87       52.89      0.97 o 
  -1   3  19       68.68       73.02      1.02 o 
   0   3  19      106.17      109.23      1.20 o 
   1   3  19       70.30       75.64      1.17 o 
  -1   4  19        6.74        7.07      0.48 o 
   0   4  19       24.92       24.61      0.75 o 
   1   4  19        6.49        6.35      0.49 o 
                                                 
